# Supplementary material for: An Integrative Study of Aortic mRNA/miRNA Longitudinal Changes in Long-Term LVAD Support
Source: Int J Mol Sci. 2021 Jul 10;22(14):7414. doi: 10.3390/ijms22147414 (PMC8303892; doi:10.3390/ijms22147414)
Supplement: Supplementary file 1 [file ijms-22-07414-s001.zip]

Archive with 2 entries (2 files):
- Supplementary data S1.xlsx
- Supplementary Figures.docx.pdf
