# Supplementary material for: An Integrative Study of Aortic mRNA/miRNA Longitudinal Changes in Long-Term LVAD Support
Source: Int J Mol Sci. 2021 Jul 10;22(14):7414. doi: 10.3390/ijms22147414 (PMC8303892; doi:10.3390/ijms22147414)
Supplement: Supplementary file 1 [file ijms-22-07414-s001.zip › Supplementary data S1.xlsx]

## Sheet: IM_vs_EX_counts
	Order	1	2	3	4	5	6	7	8	9	10	11	12	13	14	15	16	17	18	19	20	21	22	23	24	25	26	27	28
	Sample ID	5	6	19	21	25	37	41	48	64	65	76	82	85	89	91	94	101	105	107	110
	# of reads	3296669	2995784	2005194	2726803	3768139	3209451	2180862	4145202	3155104	1998798	3846660	3566055	1659407	1509792	3327867	3022199	3354888	4203942	4203414	4770661
	Patient	Patient 1	Patient 2	Patient 3	Patient 4	Patient 1	Patient 5	Patient 6	Patient 4	Patient 2	Patient 7	Patient 5	Patient 6	Patient 8	Patient 7	Patient 9	Patient 10	Patient 3	Patient 9	Patient 8	Patient 10
	Condition	IM	IM	IM	IM	EX	IM	IM	EX	EX	IM	EX	EX	IM	EX	IM	IM	EX	EX	EX	EX
Gene	Size Factor	1.21536	0.673469	0.605162	0.974761	1.43646	1.0727	0.685877	1.57434	1.18016	0.633166	1.35659	1.39375	0.442537	0.516373	1.1687	1.10371	1.31897	1.6339	1.59074	1.88173	baseMean	log2FC	padj	SUM	IM	EX	DiFF	POS
ENSG00000164692	COL1A2	1758	646	1156	1224	4994	1397	543	7123	3298	347	2467	3097	559	686	1633	2443	6265	3219	5088	5948	2116.59	1.15728	2.82233e-10	22486	11706	42185	1.35547	1
ENSG00000146828	SLC12A9	423	713	559	484	260	519	415	149	172	504	210	67	253	80	89	172	115	97	80	136	328.194	-2.23364	2.82233e-10	4198	4131	1366	0.658647	1
ENSG00000004799	PDK4	486	753	670	872	421	1248	340	564	180	356	124	385	523	68	676	538	191	373	615	252	509.279	-1.8856	1.38798e-09	5890	6462	3173	0.558404	1
ENSG00000125968	ID1	1688	1130	715	705	475	1417	1082	1203	291	1681	160	845	595	158	1273	696	932	712	446	665	886.852	-1.78736	1.03933e-07	10387	10982	5887	0.490517	1
ENSG00000134884	ARGLU1	1056	1843	1343	1187	1031	1028	1252	1058	931	913	927	889	1011	400	985	1020	768	781	1050	930	1090.43	-1.12683	4.4368e-07	11642	11638	8765	0.246779	1
ENSG00000251562	MALAT1	61200	99344	67300	84522	81172	63190	64137	75654	39721	63227	48938	83406	66573	28090	56424	83814	46120	33932	50000	62555	66583.1	-1.13769	2.53597e-06	699467	709731	549588	0.22895	1
ENSG00000198695	MT-ND6	2923	8372	5068	3075	2781	4684	5989	3082	2481	3361	3073	2876	5084	2945	3901	2816	2154	2808	3113	2551	4242.1	-1.32364	1.8572e-05	41816	45273	27864	0.416324	1
ENSG00000228253	MT-ATP8	3143	7073	5016	4469	4898	6008	5481	4468	3477	4147	5308	2122	4977	2328	4365	4057	2516	2981	3510	3060	4573.15	-1.22917	5.15639e-05	48180	48736	34668	0.291988	1
ENSG00000174600	CMKLR1	162	72	49	122	393	98	64	386	240	57	276	254	19	99	137	179	213	285	282	609	158.987	1.05689	0.000102795	1643	959	3037	1.26476	1
ENSG00000196154	S100A4	2618	460	923	1560	3603	1462	919	2542	3301	950	3281	3626	573	1282	1911	1827	3712	4704	5263	6529	2082.28	0.886136	0.00010348	18338	13203	37843	1.34366	1
ENSG00000163220	S100A9	114	94	451	26	41	199	18	45	9	62	2	1	11	10	274	248	10	69	38	159	102.174	-2.83268	0.000123074	1059	1497	384	1.05099	1
ENSG00000114315	HES1	1853	537	1047	563	401	1272	673	1680	279	1221	409	602	526	283	1256	861	1194	779	579	1186	850.448	-1.26639	0.000127315	9526	9809	7392	0.253727	1
ENSG00000049540	ELN	962	417	347	627	2550	1106	255	870	3341	415	1661	1174	210	525	731	800	1463	2256	1898	3603	1017.53	1.00422	0.000127315	10890	5870	19341	1.23701	1
ENSG00000189221	MAOA	483	298	204	377	305	331	267	228	210	290	58	307	107	132	283	169	143	243	281	141	245.957	-1.17949	0.000127315	2993	2809	2048	0.25426	1
ENSG00000168542	COL3A1	623	345	848	751	2049	622	322	3636	1537	69	1308	1141	198	198	784	1487	2893	1336	2703	2175	994.557	1.03498	0.000132947	10802	6049	18976	1.19672	1
ENSG00000104332	SFRP1	954	819	1017	1094	2902	1696	796	1695	1754	926	4102	4805	201	1261	1432	508	3251	2995	2454	2035	1578.31	0.894942	0.000153442	13653	9443	27254	1.30455	1
ENSG00000248527	MTATP6P1	1776	4303	1979	1562	1643	2221	2589	1804	1813	1454	1790	1820	2194	1058	2285	1694	589	1262	1247	2178	2048.65	-1.2355	0.000164264	21144	22057	15204	0.324111	1
ENSG00000179673	RPRML	40	0	0	31	94	15	0	198	58	1	35	171	0	18	56	18	9	130	85	336	44.3292	3.32861	0.000277975	437	161	1134	2.22654	0.8
ENSG00000007314	SCN4A	1727	1736	2536	1448	1447	2515	4806	571	1262	3440	1576	235	5306	396	975	3651	774	403	174	436	2315.14	-2.66579	0.000304696	21488	28140	7274	0.971054	1
ENSG00000198804	MT-CO1	7332	21790	10268	10102	8004	10597	10395	11488	7320	6479	8451	5943	9402	5681	11328	8044	5457	10482	8955	7554	9998.8	-1.07569	0.000304696	103775	105737	79335	0.254416	1
ENSG00000109906	ZBTB16	3159	1439	1595	1818	3098	2433	1575	1980	1505	1747	1328	1511	1050	689	1536	1103	2356	2380	1059	764	1682.41	-0.846227	0.000324638	20349	17455	16670	0.0385768	1
ENSG00000084112	SSH1	42728	48387	63771	51021	31709	78225	60677	8500	26866	80897	59254	7232	58368	18268	11697	11261	10986	13406	6812	6093	43226.2	-2.24212	0.000415475	492781	507032	189126	0.645126	1
ENSG00000130176	CNN1	4184	995	1609	2256	3230	2329	2217	3375	4739	636	8577	11173	1023	1120	3007	1698	8238	5945	12186	8689	3490.13	0.988636	0.000493871	25570	19954	67272	1.85053	1
ENSG00000198712	MT-CO2	13402	39482	16402	16509	16287	20610	18991	23964	14507	12174	14907	14738	23438	9009	16774	23791	10381	16612	34159	18431	19793	-0.938952	0.000638896	192328	201573	172995	0.14859	1
ENSG00000137124	ALDH1B1	168	97	53	201	411	121	93	418	625	151	649	233	61	132	249	183	547	608	495	895	256.784	1.14944	0.000860042	2338	1377	5013	1.55518	1
ENSG00000271043	MTRNR2L2	705	1403	639	726	528	923	458	891	555	408	519	346	281	315	452	641	479	541	667	464	612.196	-0.945884	0.00088107	7236	6636	5305	0.183941	1
ENSG00000101825	MXRA5	18	0	7	0	82	15	25	206	50	0	131	89	0	39	30	40	68	96	158	85	42.9889	3.27703	0.00088107	403	135	1004	2.15633	0.8
ENSG00000266179	AC025627.3	497	1121	817	538	392	858	638	623	465	502	682	523	1650	465	773	544	446	604	423	323	768.381	-1.27395	0.00088107	6451	7938	4946	0.463804	1
ENSG00000153234	NR4A2	176	367	681	605	182	925	66	946	95	128	135	291	121	33	351	163	230	39	48	153	290.395	-1.74822	0.000919602	4171	3583	2152	0.343083	1
ENSG00000164694	FNDC1	13	0	0	0	24	27	0	61	50	4	162	10	0	18	37	28	219	74	84	106	33.9475	3.56315	0.000919602	179	109	808	3.90503	0.75
ENSG00000134871	COL4A2	1297	474	253	1109	1770	964	535	1883	2158	586	2274	2156	303	579	1107	796	2463	2082	2399	3059	1158.03	0.865595	0.00119811	11029	7424	20823	1.21489	1
ENSG00000223609	HBD	72	336	22	0	25	141	1	0	1	5	0	1	1	0	4	41	1	6	1	2	40.1612	-3.84335	0.00129307	603	623	37	0.971808	0.8
ENSG00000256618	MTRNR2L1	451	1194	410	790	430	923	367	952	364	306	591	197	411	176	479	378	356	564	482	438	523.651	-1.03067	0.00129307	6187	5709	4550	0.187328	1
ENSG00000108342	CSF3	2	4	41	8	0	13	11	0	0	7	0	1	0	0	0	0	0	0	0	142	9.94675	-6.84938	0.00129307	86	86	143	0.662791	0.45
ENSG00000163221	S100A12	26	24	135	3	16	76	3	0	4	25	3	0	0	0	87	35	2	4	80	14	29.1241	-3.83998	0.00138214	312	414	123	0.932692	0.8
ENSG00000196616	ADH1B	4406	1677	1452	2680	3447	3668	816	3934	810	2898	870	1704	1119	966	1868	3110	2218	1723	2703	1460	2096.28	-0.971064	0.00138214	25788	23694	19835	0.149643	1
ENSG00000106991	ENG	570	196	268	228	401	498	320	280	262	593	98	220	126	231	173	520	193	155	278	571	314.195	-1.02734	0.00142438	3616	3492	2689	0.222069	1
ENSG00000170004	CHD3	338	312	340	264	335	370	270	300	365	298	254	330	162	149	414	359	277	197	306	434	301.402	-0.803975	0.00142438	3192	3127	2947	0.056391	1
ENSG00000173918	C1QTNF1	1711	431	492	593	691	784	622	592	573	1021	224	651	272	314	318	697	599	278	912	1021	628.037	-0.893674	0.00142438	7510	6941	5855	0.144607	1
ENSG00000210077	MT-TV	2876	10119	1485	2153	2181	2087	2351	2658	2517	1810	1754	823	2185	1165	4289	1658	2207	4753	3608	1334	2871.7	-1.01185	0.00146122	30237	31013	23000	0.265006	1
ENSG00000163576	EFHB	1447	707	2145	1447	1018	1203	1303	868	908	1488	980	2152	1261	940	668	1327	708	527	1051	1702	1290.24	-0.97928	0.00153792	12534	12996	10854	0.170895	1
ENSG00000211448	DIO2	313	34	140	28	136	130	43	95	0	82	37	47	47	1	60	277	19	19	19	364	86.9683	-2.33066	0.00158398	1001	1154	737	0.416583	0.95
ENSG00000108518	PFN1	786	244	197	343	1000	433	219	910	739	230	937	885	179	292	563	769	1047	1224	934	1537	554.7	0.667521	0.00158398	5101	3963	9505	1.08645	1
ENSG00000119508	NR4A3	89	94	238	112	21	301	74	101	18	69	115	84	14	4	138	31	67	15	40	93	88.8808	-1.8814	0.00163004	1117	1160	558	0.538944	1
ENSG00000094963	FMO2	734	361	124	550	889	545	254	607	332	759	189	153	140	352	217	249	141	228	164	307	372.155	-0.924047	0.00213727	5155	3933	3362	0.110766	1
ENSG00000123989	CHPF	215	50	18	121	410	208	38	310	255	94	334	161	14	161	100	186	368	342	279	454	168.27	1.23163	0.00223383	1719	1044	3074	1.18092	1
ENSG00000211459	MT-RNR1	16151	56061	24408	30820	24530	39238	22355	33006	23288	22450	32363	16750	19850	15763	23835	26103	26203	23756	27574	28540	27654.6	-0.807955	0.00223383	292307	281271	251773	0.100914	1
ENSG00000054654	SYNE2	924	690	510	950	868	977	596	916	514	836	378	775	491	358	674	664	730	729	536	1203	705.78	-0.816457	0.00243164	7781	7312	7007	0.039198	1
ENSG00000147100	SLC16A2	9	3	0	15	68	16	7	119	74	19	109	62	0	17	89	0	67	53	62	63	32.8802	2.87849	0.0025582	330	158	694	1.62424	0.85
ENSG00000159388	BTG2	411	303	971	415	146	1066	282	682	463	149	897	565	227	52	554	695	478	171	322	592	457.69	-1.03609	0.00256836	4888	5073	4368	0.144231	1
ENSG00000119681	LTBP2	750	276	228	892	1448	606	423	1376	1166	325	1305	878	258	408	282	524	1403	1238	1250	2032	712.597	0.808651	0.00256836	7490	4564	12504	1.06008	1
ENSG00000113657	DPYSL3	1888	637	770	1368	2278	1447	1135	2973	2646	1181	2778	4095	740	1065	2385	995	3506	3745	4787	4528	1889.45	0.676344	0.00256966	16323	12546	32401	1.21638	1
ENSG00000182718	ANXA2	1928	807	1022	1101	3252	1475	928	3250	2484	974	2082	2614	433	1001	2320	1578	3284	3333	3093	4219	1738.03	0.538907	0.00286934	17221	12566	28612	0.931769	1
ENSG00000130635	COL5A1	214	122	205	157	425	256	75	785	372	46	359	332	67	73	151	254	624	361	488	609	243.34	0.811158	0.00291076	2657	1547	4428	1.08431	1
ENSG00000108848	LUC7L3	1424	1917	1452	1409	1693	1390	1451	1552	888	642	1172	2150	1302	458	1342	1550	893	1272	1348	1594	1357.17	-0.854176	0.00291076	13818	13879	13020	0.0621653	1
ENSG00000269086	AC008555.2	1610	1474	2699	1354	1578	1324	1940	1075	1172	2098	1067	2484	2321	1456	1267	1387	1413	1141	2236	2610	1852.47	-0.837429	0.00291076	16324	17474	16232	0.0760843	1
ENSG00000116711	PLA2G4A	15	29	11	14	0	38	18	0	0	31	20	6	63	0	4	24	4	14	37	10	21.2661	-3.33252	0.00306286	156	247	91	1	0.8
ENSG00000225630	MTND2P28	1657	167	99	34	1284	185	58	130	53	54	61	62	1659	28	162	131	74	76	3475	64	482.222	-1.13567	0.00311214	3721	4206	5307	0.295888	1
ENSG00000198938	MT-CO3	36742	93827	43233	44807	45994	58226	45390	63314	42005	35702	54731	43680	53993	28073	43986	49063	33361	45395	59999	45831	50846.4	-0.809433	0.00311214	509240	504969	462383	0.0836266	1
ENSG00000179300	RTL3	8	0	0	1	25	0	0	21	6	0	33	48	0	4	7	0	13	29	36	21	8.86661	4.59546	0.00318845	61	16	236	3.60656	0.65
ENSG00000105835	NAMPT	262	167	413	91	153	402	170	277	81	407	86	74	64	14	210	176	107	68	87	743	202.776	-1.69932	0.00365243	2423	2362	1690	0.277342	1
ENSG00000269028	MTRNR2L12	114	243	309	221	127	344	189	333	124	211	241	137	156	156	197	165	153	91	122	164	205.53	-1.11578	0.00371925	2215	2149	1648	0.226185	1
ENSG00000250862	HMGB1P29	23	67	79	44	74	67	32	46	36	90	12	19	117	22	63	36	25	15	48	22	57.129	-1.78253	0.00384115	558	618	319	0.535842	1
ENSG00000113140	SPARC	6407	1679	1689	5154	11894	4311	3429	8302	9156	2031	9120	6741	1542	2514	3860	5979	11724	9150	8916	13087	5253.09	0.702285	0.00391357	54052	36081	90604	1.00871	1
ENSG00000179841	AKAP5	6	0	1	2	50	0	0	9	43	1	64	9	0	46	35	21	20	46	25	40	17.9581	3.5239	0.00391357	112	66	352	2.55357	0.8
ENSG00000116754	SRSF11	1673	2354	1478	1484	1753	1304	1390	1971	982	1018	1268	2046	1205	615	1241	1979	1216	1280	1880	1980	1505.1	-0.754302	0.00392578	15407	15126	14991	0.00876225	1
ENSG00000214821	HMGB1P4	6	43	36	13	23	8	37	7	0	6	11	1	42	0	22	32	5	7	14	0	20.0687	-3.44109	0.00396092	179	245	68	0.988827	0.85
ENSG00000163104	SMARCAD1	208	220	93	254	155	135	211	227	136	144	203	205	97	65	164	248	136	98	131	156	163.774	-0.938524	0.00396092	1783	1774	1512	0.146943	1
ENSG00000179958	DCTPP1	0	0	0	0	10	4	0	30	10	0	72	3	0	20	21	19	35	27	27	24	12.0075	4.32518	0.00401805	54	44	258	3.96296	0.65
ENSG00000073605	GSDMB	20	19	21	20	14	41	19	22	1	3	2	8	95	1	3	28	1	4	15	7	23.1615	-2.70223	0.00402427	180	269	75	1.07778	1
ENSG00000242808	SOX2-OT	20	6	29	14	1	33	11	10	0	40	0	23	0	1	10	52	3	9	0	3	14.4079	-3.53718	0.00403174	164	215	50	1.0061	0.8
ENSG00000170275	CRTAP	1166	598	359	890	1540	934	637	1714	1391	464	1680	1850	413	604	1005	553	1558	1986	1858	1878	990.886	0.531311	0.00416684	9693	7019	16059	0.932632	1
ENSG00000112562	SMOC2	1231	382	481	804	2111	706	472	1346	2039	423	1578	1812	429	620	1402	951	1854	2201	1825	2366	1055.92	0.652544	0.00416684	9995	7281	17752	1.04762	1
ENSG00000133019	CHRM3	37	14	32	35	0	21	9	4	11	37	0	14	62	0	24	3	10	3	37	19	22.9594	-3.11094	0.00442844	200	274	98	0.88	0.85
ENSG00000198840	MT-ND3	60900	146063	69559	70052	76046	102070	88167	108954	62917	68664	97670	70471	87353	51214	87311	63573	57134	75883	105145	82602	85629.7	-0.78925	0.00494094	853392	843712	788036	0.0652408	1
ENSG00000285646	AL021155.5	74	106	79	90	167	171	41	54	83	217	64	22	15	56	63	71	33	57	13	38	81.7883	-1.38513	0.00508582	1082	927	587	0.314233	1
ENSG00000106819	ASPN	916	108	83	553	1884	632	325	1094	945	131	1728	498	134	199	498	619	1533	1626	1321	1161	630.335	1.06817	0.00508582	6671	3999	11989	1.19772	1
ENSG00000198888	MT-ND1	10911	24477	15599	12815	11859	19321	17304	19671	11102	11242	20137	14339	18065	8904	18311	11654	9242	14042	16265	17624	16000.7	-0.860483	0.00508582	154301	159699	143185	0.107025	1
ENSG00000198886	MT-ND4	34518	101762	44184	38510	39206	55019	53971	57238	41544	42402	60985	45596	56773	30744	47620	36115	28021	42925	51078	48962	51621.6	-0.855301	0.00508582	508354	510874	446299	0.127028	1
ENSG00000103145	HCFC1R1	612	315	330	506	857	545	447	990	891	296	1213	1058	335	377	813	438	1239	1494	1651	1737	684.547	0.573142	0.0052934	5789	4637	11507	1.18673	1
ENSG00000175315	CST6	74	12	13	19	89	7	2	25	164	2	74	36	0	19	43	8	87	92	33	182	37.5014	2.18385	0.00544024	407	180	801	1.5258	0.95
ENSG00000092969	TGFB2	0	0	0	18	18	0	27	28	7	0	85	38	52	16	1	0	23	14	9	79	20.3497	4.23509	0.00554076	98	98	317	2.23469	0.7
ENSG00000197747	S100A10	246	182	377	185	661	318	256	1274	631	37	655	785	137	173	916	457	851	1115	1303	1110	472.136	0.961349	0.005847	4167	3111	8558	1.30718	1
ENSG00000176907	TCIM	44	59	64	48	9	42	39	80	1	25	3	12	12	4	42	22	8	10	25	72	31.9977	-2.39255	0.00607318	411	397	224	0.420925	1
ENSG00000274469	LINC01746	8233	8731	9280	10118	12872	10350	10219	7860	9260	7897	7760	5527	11469	4961	5712	11288	10705	9797	9321	8426	9452.35	-0.837556	0.00607318	94820	93297	86489	0.0717992	1
ENSG00000087245	MMP2	165	122	122	197	371	133	54	796	289	101	260	183	38	111	172	229	559	316	261	547	207.102	0.737006	0.00609015	2350	1333	3693	1.00426	1
ENSG00000167771	RCOR2	19	5	0	0	9	0	0	7	17	0	19	23	0	5	0	0	13	43	39	18	7.93105	4.85763	0.00638566	57	24	193	2.96491	0.6
ENSG00000170955	CAVIN3	957	209	172	559	1051	534	326	952	736	147	1211	1267	220	347	980	300	1115	1244	1513	1338	623.542	0.802164	0.00660373	5643	4404	10774	1.12883	1
ENSG00000144747	TMF1	27417	50455	34024	40704	40613	44431	42684	21555	30919	48358	32981	14421	55760	16990	15501	26988	24661	23462	18010	18375	36453.5	-1.35519	0.00687682	381160	386322	241987	0.378673	1
ENSG00000163430	FSTL1	1310	737	789	968	2514	1105	615	3213	1764	421	1989	1276	276	510	1699	1247	3245	2634	2967	2599	1312.09	0.619655	0.00687682	13436	9167	22711	1.00804	1
ENSG00000133026	MYH10	11353	3345	3047	10720	23535	6458	6147	12787	16166	2980	14610	13235	3689	5654	10548	7149	11719	20137	15522	27416	9441.23	0.667193	0.00687682	96538	65436	160781	0.987642	1
ENSG00000240024	LINC00888	0	0	0	0	20	0	0	34	16	0	22	7	0	24	9	25	30	3	5	21	9.30153	4.91218	0.00698265	70	34	182	2.11429	0.6
ENSG00000096060	FKBP5	419	381	265	149	605	404	250	277	133	210	55	99	48	52	171	332	235	297	105	92	226.327	-1.34976	0.00698265	3093	2629	1950	0.219528	1
ENSG00000164879	CA3	5	19	0	0	5	16	0	25	57	0	53	60	0	7	12	0	27	11	121	17	16.6572	3.83906	0.00698265	127	52	383	2.6063	0.7
ENSG00000100097	LGALS1	3604	817	1122	2019	4251	2004	1461	3574	4179	1058	3877	3472	619	1318	3369	2572	4462	5602	4294	8070	2542.82	0.604293	0.00718283	24089	18645	43099	1.01515	1
ENSG00000196923	PDLIM7	247	243	125	322	588	273	219	434	564	95	581	714	105	205	481	243	706	685	944	1141	367.428	0.815657	0.00760679	3110	2353	6562	1.35338	1
ENSG00000108821	COL1A1	748	376	1300	964	2827	686	369	6567	1378	354	1110	1671	108	287	815	1998	3605	1486	3293	3271	1306.51	0.979841	0.00781086	15569	7718	25495	1.14182	1
ENSG00000082196	C1QTNF3	0	5	5	0	10	0	21	104	22	0	59	94	0	0	17	1	58	37	158	13	21.8603	3.38079	0.00808577	167	49	555	3.02994	0.7
ENSG00000198786	MT-ND5	4769	16576	6753	6408	6450	8413	7945	8451	7286	5679	8758	6540	7235	4766	8581	5012	4496	7205	7627	6886	7779.01	-0.81158	0.0082889	78730	77371	68465	0.113121	1
ENSG00000210194	MT-TE	24	124	26	31	38	50	147	15	11	18	25	3	116	35	27	40	2	50	15	8	53.4465	-2.409	0.0084115	484	603	202	0.828512	1
ENSG00000086544	ITPKC	69	22	79	55	41	60	57	24	21	68	2	22	20	11	61	55	49	45	48	51	44.6088	-1.65906	0.00841216	496	546	314	0.467742	1
ENSG00000143801	PSEN2	4	2	1	28	36	0	8	76	72	0	32	55	0	3	13	53	55	36	59	46	21.7959	2.8471	0.00845139	227	109	470	1.59031	0.85
ENSG00000188536	HBA2	14560	78722	6633	497	6405	16165	1323	190	296	948	1387	913	426	478	7581	3364	271	1769	2959	692	9014.16	-2.60166	0.00857708	125739	130219	15360	0.913472	1
ENSG00000209082	MT-TL1	4352	10831	3126	3682	3201	6168	5232	6365	4838	5285	8782	3284	4272	3542	8266	3372	3639	7580	4342	4719	5440.41	-0.792673	0.00894396	53080	54586	50292	0.0808968	1
ENSG00000131386	GALNT15	190	132	38	75	76	103	93	107	29	428	0	131	57	82	124	83	79	78	68	32	113.769	-1.6878	0.00907172	1271	1323	682	0.504327	0.95
ENSG00000167552	TUBA1A	567	125	388	454	889	495	186	1206	757	263	1613	1214	283	283	818	461	947	1026	1257	2172	629.449	0.809289	0.00937304	5330	4040	11364	1.37411	1
ENSG00000130254	SAFB2	421	289	245	326	410	356	320	314	226	258	258	450	152	134	256	345	284	266	502	375	296.886	-0.627998	0.00941428	3165	2968	3219	0.0793049	1
ENSG00000215218	UBE2QL1	18	10	0	51	127	7	2	52	89	0	168	62	0	1	64	53	55	74	75	108	37.6425	2.52501	0.0102456	356	205	811	1.70225	0.85
ENSG00000143320	CRABP2	0	0	0	0	4	13	0	154	25	0	11	48	36	11	4	13	56	16	27	30	18.9736	3.86956	0.0104877	196	66	382	1.61224	0.7
ENSG00000198727	MT-CYB	34352	97628	39302	36591	40255	53825	48443	58287	39324	31297	50735	41586	53135	25068	44637	33459	30326	45065	64885	46453	48236.2	-0.75897	0.0108435	479304	472669	441984	0.0640199	1
ENSG00000237649	KIFC1	20	7	15	10	3	3	1	13	0	9	17	1	14	0	8	43	1	0	2	1	9.19734	-3.74504	0.0110203	81	130	38	1.1358	0.85
ENSG00000185614	INKA1	5	3	0	1	37	19	0	37	24	0	25	22	0	10	32	0	19	45	8	33	12.1188	3.51404	0.0111039	126	60	260	1.5873	0.75
ENSG00000168453	HR	4	1	26	6	6	3	6	0	0	2	1	0	48	0	9	14	6	1	8	3	10.7074	-3.36096	0.0115929	54	119	25	1.74074	0.8
ENSG00000184205	TSPYL2	337	196	293	250	175	201	185	165	108	140	242	224	133	55	177	144	133	217	200	257	191.467	-0.963439	0.011641	2050	2056	1776	0.136585	1
ENSG00000077157	PPP1R12B	2968	1383	1206	3202	4262	2382	2486	4127	4632	1355	6054	6711	1468	1481	3674	1969	6680	6312	7137	7438	3251.48	0.595802	0.0118392	28003	22093	54834	1.1692	1
ENSG00000212464	SNORA12	14	4	58	69	70	42	11	205	193	23	272	184	0	0	95	10	255	360	63	128	78.1123	2.0957	0.0126465	689	326	1730	2.03774	0.9
ENSG00000114948	ADAM23	0	0	21	0	37	26	0	24	13	0	9	20	0	10	3	3	28	18	34	26	11.2014	3.98812	0.0127426	121	53	219	1.3719	0.7
ENSG00000244734	HBB	52217	276083	23195	1156	25685	70036	4454	531	941	3058	6503	2889	984	1268	26377	13062	804	8527	9784	1299	32333.4	-2.63487	0.0127426	457356	470622	58231	0.901685	1
ENSG00000166033	HTRA1	934	336	162	878	2209	1017	468	1609	1575	307	1181	1131	244	576	893	936	1664	1626	1335	2411	889.189	0.762959	0.0127426	9495	6175	15317	0.962823	1
ENSG00000221869	CEBPD	1044	1070	1171	1228	545	1992	337	1261	434	838	627	973	242	158	1465	574	934	736	446	2646	874.72	-1.04736	0.012831	9920	9961	8760	0.121069	1
ENSG00000198899	MT-ATP6	36802	102179	39123	37656	48181	55139	51684	55976	43723	33139	57477	49688	59421	28997	49429	41439	30575	43072	58106	51831	51621.1	-0.767957	0.012831	503602	506011	467626	0.0762209	1
ENSG00000163017	ACTG2	686	190	180	542	945	606	611	793	1081	77	576	2109	198	168	1140	393	2442	1703	2500	2216	751.999	0.974704	0.0132242	5711	4623	14533	1.73525	1
ENSG00000121005	CRISPLD1	219	101	130	307	734	398	176	371	692	20	1533	541	180	132	510	382	599	1266	697	695	392.584	1.00639	0.0134081	3148	2423	7260	1.53653	1
ENSG00000090006	LTBP4	560	124	78	410	785	528	249	623	747	151	763	621	27	288	310	236	949	593	854	915	403.734	1.04758	0.0134081	4255	2673	7138	1.04935	1
ENSG00000163191	S100A11	917	272	302	430	1064	769	376	1420	1178	495	1710	812	174	412	1154	637	1360	1867	1223	2147	773.429	0.644699	0.013419	7223	5526	13193	1.06147	1
ENSG00000080546	SESN1	205	70	139	67	104	154	111	134	48	57	102	81	44	30	147	178	97	97	127	94	100.262	-1.01618	0.0140428	1089	1172	914	0.236915	1
ENSG00000163660	CCNL1	471	266	349	232	319	581	224	450	260	119	324	395	100	18	231	313	273	164	190	419	264.769	-0.863367	0.0146529	3271	2886	2812	0.0226231	1
ENSG00000164111	ANXA5	873	328	297	547	1185	649	437	1038	862	354	1262	962	164	406	712	520	963	1440	1129	1280	656.615	0.47911	0.0146529	6570	4881	10527	0.859361	1
ENSG00000165684	SNAPC4	0	0	5	8	28	25	1	62	24	0	85	56	0	30	8	43	15	17	25	48	19.5092	2.99565	0.0146529	153	90	390	1.96078	0.8
ENSG00000135363	LMO2	34	86	94	35	57	124	60	114	34	115	50	39	54	19	135	119	35	50	59	87	72.9982	-1.41339	0.0146529	753	856	544	0.414343	1
ENSG00000131620	ANO1	756	174	127	252	844	293	179	503	694	121	569	419	108	185	368	179	648	771	595	745	355.084	0.681768	0.0146529	3943	2557	5973	0.866345	1
ENSG00000178878	APOLD1	135	267	159	75	19	237	78	115	66	11	37	90	123	56	92	45	53	30	13	70	102.155	-1.82304	0.0146529	1162	1222	549	0.579174	1
ENSG00000251359	WWC2-AS2	0	0	0	0	16	0	0	15	0	0	46	4	0	4	17	0	6	32	56	48	8.22917	4.83879	0.0150445	31	17	227	6.77419	0.5
ENSG00000135604	STX11	39	0	0	0	28	8	0	36	20	6	46	14	0	5	13	3	26	43	26	59	13.4768	3.30414	0.0150445	137	69	303	1.70803	0.75
ENSG00000131669	NINJ1	91	62	112	125	219	74	94	243	251	139	221	330	34	156	200	159	330	324	253	498	169.565	0.74927	0.0154423	1410	1090	2825	1.2305	1
ENSG00000187583	PLEKHN1	29	14	8	0	0	7	1	5	0	10	1	0	12	0	2	5	0	0	0	0	5.94584	-5.32189	0.0154536	74	88	6	1.10811	0.55
ENSG00000137267	TUBB2A	79	39	22	84	78	117	15	228	219	19	359	73	6	33	126	108	205	196	170	389	99.0098	1.16547	0.0156317	900	615	1950	1.48333	1
ENSG00000145241	CENPC	169	95	69	126	65	86	48	124	69	28	71	37	59	12	65	96	94	88	61	60	73.6827	-1.05214	0.0156416	879	841	681	0.182025	1
ENSG00000167333	TRIM68	52	13	1	0	31	1	0	19	15	0	44	25	0	19	28	8	20	52	73	48	17.3897	3.19137	0.0156416	132	103	346	1.84091	0.8
ENSG00000132481	TRIM47	29	8	5	11	76	28	29	64	87	0	50	102	0	19	36	30	120	68	62	103	36.1041	1.96138	0.0156416	337	176	751	1.70623	0.9
ENSG00000204291	COL15A1	122	37	183	135	377	302	25	890	197	17	442	389	86	44	224	181	469	202	714	450	217.153	1.09563	0.015732	2285	1312	4174	1.25252	1
ENSG00000003436	TFPI	164	265	106	216	195	443	217	682	75	320	132	218	317	85	274	508	249	213	277	194	260.909	-1.15198	0.0157907	2683	2830	2320	0.190086	1
ENSG00000130402	ACTN4	2677	591	507	1368	2278	1106	844	2183	2256	655	2652	1771	368	855	1297	1016	3129	2799	2990	4191	1471.85	0.68913	0.0160825	14465	10429	25104	1.01452	1
ENSG00000144229	THSD7B	0	0	0	2	31	6	0	22	17	0	36	6	0	8	6	10	32	11	14	25	8.56071	3.76552	0.0162032	78	24	202	2.28205	0.7
ENSG00000119707	RBM25	777	1370	1005	940	1081	735	1092	1035	690	743	781	1369	1170	514	894	1044	592	767	965	1548	999.981	-0.812409	0.0165935	9468	9770	9342	0.0452049	1
ENSG00000113569	NUP155	286	144	683	264	196	234	426	229	281	338	258	331	290	198	163	313	198	213	238	211	308.67	-0.990991	0.0166317	3081	3141	2353	0.255761	1
ENSG00000248334	WHAMMP2	121	97	58	76	129	37	113	69	68	75	4	35	24	47	76	49	41	34	18	82	65.7936	-1.38305	0.016709	843	726	527	0.236062	1
ENSG00000102221	JADE3	0	11	0	0	23	0	0	21	17	18	10	10	0	13	0	0	2	16	26	17	8.24634	4.46998	0.0168847	90	29	155	1.4	0.6
ENSG00000121898	CPXM2	946	516	175	846	1584	672	499	1393	1309	290	819	990	157	821	730	431	1853	1406	1637	1933	810.297	0.83227	0.0168847	8230	5262	13745	1.03074	1
ENSG00000101187	SLCO4A1	22	6	11	5	0	19	5	12	0	0	0	18	21	0	3	8	0	0	0	1	7.68283	-4.71122	0.0170462	80	100	31	0.8625	0.6
ENSG00000007908	SELE	8	0	30	0	0	71	67	2	8	1	0	4	35	0	9	1	0	0	0	16	16.4363	-4.58538	0.0170925	187	222	30	1.02674	0.6
ENSG00000229236	TTTY10	33	22	22	30	33	32	68	11	24	21	16	20	13	7	11	44	12	6	8	15	24.1756	-1.67103	0.0170925	296	296	152	0.486486	1
ENSG00000198763	MT-ND2	15469	35277	21270	19099	17154	28124	26371	30396	18009	17028	30101	21514	18534	14524	24574	12454	12780	21143	18601	22049	22195.1	-0.766648	0.0170925	228197	218200	206271	0.052275	1
ENSG00000146477	SLC22A3	416	73	99	460	575	236	90	498	599	126	961	858	92	103	623	271	624	1082	740	863	371.484	0.968159	0.0171721	3172	2486	6903	1.3925	1
ENSG00000143546	S100A8	163	199	1040	13	14	835	52	30	0	124	67	10	0	7	622	517	6	71	87	281	228.157	-3.42844	0.0171724	2470	3565	573	1.21134	0.9
ENSG00000077684	JADE1	326	137	116	281	186	314	204	207	147	238	230	180	130	72	162	106	182	258	236	164	190.056	-0.775142	0.0171724	2156	2014	1862	0.0705009	1
ENSG00000138131	LOXL4	2	0	1	1	29	13	0	43	45	21	33	20	0	13	39	18	49	32	37	57	17.9529	2.89288	0.0171724	155	95	358	1.69677	0.85
ENSG00000124216	SNAI1	80	78	126	64	28	74	75	90	9	3	19	41	39	2	100	39	67	39	6	198	58.1425	-1.78162	0.0177569	627	678	499	0.285486	1
ENSG00000100906	NFKBIA	964	575	912	682	797	1179	597	1134	515	386	702	644	510	345	958	803	806	830	553	1414	735.492	-0.69874	0.0179424	7741	7566	7740	0.0224777	1
ENSG00000119280	C1orf198	1280	154	115	565	1646	493	414	1032	1252	771	937	889	55	570	720	391	1307	1385	1615	1890	728.995	1.00385	0.0184133	7722	4958	12523	0.979668	1
ENSG00000129038	LOXL1	288	41	71	182	603	297	161	460	401	64	341	352	72	113	361	283	538	654	494	880	265.172	0.877774	0.0184593	2568	1820	4836	1.17445	1
ENSG00000166482	MFAP4	360	117	192	457	597	505	181	808	951	117	763	832	21	201	402	261	643	616	1118	931	407.439	1.02868	0.0184593	4285	2613	7460	1.13116	1
ENSG00000136938	ANP32B	1359	834	821	721	1112	1063	923	1184	961	752	882	1119	722	549	1068	954	983	1283	1228	1369	963.682	-0.503626	0.0185642	9730	9217	10670	0.149332	1
ENSG00000250303	LINC02762	84	29	6	109	99	44	11	82	124	1	188	122	0	20	78	18	176	121	163	146	62.7035	1.90554	0.0192278	589	380	1241	1.4618	0.95
ENSG00000269918	AF131215.6	7	0	1	7	27	0	3	15	20	23	21	82	0	11	8	0	28	28	13	39	13.5144	3.04646	0.0192413	103	49	284	2.28155	0.8
ENSG00000135631	RAB11FIP5	287	43	126	144	330	190	101	272	401	49	861	321	116	199	269	106	435	435	442	710	244.495	1.0133	0.0200545	1943	1431	4406	1.53114	1
ENSG00000115844	DLX2	13	23	85	69	56	57	53	31	30	34	7	34	120	12	31	94	28	36	18	9	50.9654	-1.86989	0.0200545	451	579	261	0.7051	1
ENSG00000183087	GAS6	2478	428	384	1485	2791	1567	1027	2284	2496	495	2229	1433	202	1045	646	945	1846	2753	1433	4638	1354.58	0.789547	0.0200545	15435	9657	22948	0.861095	1
ENSG00000172301	COPRS	480	201	168	391	773	216	237	666	527	130	423	619	97	305	529	257	494	884	714	846	379.867	0.621671	0.0200545	3789	2706	6251	0.935603	1
ENSG00000093010	COMT	666	152	257	486	822	636	336	866	917	258	669	1311	105	571	762	667	1343	1210	1335	1666	630.153	0.784476	0.0200545	5396	4325	10710	1.18328	1
ENSG00000205542	TMSB4X	2449	1124	1271	1670	3442	2248	1305	3493	3686	1241	4056	3448	557	1175	3054	2419	3197	4940	4187	5055	2288.13	0.438757	0.0201697	21929	17338	36679	0.881983	1
ENSG00000287260	AL357075.3	31	2	0	9	23	0	0	9	33	0	60	9	0	4	0	0	24	18	7	7	9.15828	4.0167	0.0207013	107	42	194	1.42056	0.65
ENSG00000267855	NDUFA7	145	253	125	294	423	326	153	195	150	286	228	64	137	54	88	168	199	152	121	47	186.393	-1.18969	0.0219672	2350	1975	1633	0.145532	1
ENSG00000163395	IGFN1	66	66	226	145	40	87	116	52	48	95	42	146	103	39	42	22	43	38	50	79	90.2732	-1.3501	0.022032	941	968	577	0.415515	1
ENSG00000171988	JMJD1C	308	181	353	181	345	454	308	577	243	321	364	205	335	79	338	412	229	259	328	314	308.806	-0.928591	0.0222656	3271	3191	2943	0.0758178	1
ENSG00000143641	GALNT2	342	66	162	212	538	171	166	319	431	170	498	396	61	239	266	325	460	649	442	906	287.807	0.723912	0.022524	2577	1941	4878	1.1397	1
ENSG00000153922	CHD1	279	121	152	208	189	277	101	273	93	121	162	117	253	87	240	343	204	216	100	338	192.159	-0.939119	0.022524	1814	2095	1779	0.174201	1
ENSG00000174177	CTU2	1	0	0	0	12	5	0	29	27	1	24	9	0	8	9	0	9	10	5	22	6.59183	3.91979	0.022524	75	16	155	1.85333	0.7
ENSG00000188404	SELL	53	32	98	18	3	122	20	45	2	7	1	9	12	15	20	110	14	14	23	56	35.0691	-2.25533	0.0229163	400	492	182	0.775	1
ENSG00000184613	NELL2	9	0	0	1	55	0	0	18	13	11	28	11	0	2	5	3	29	16	9	44	9.33816	3.47489	0.0232078	107	29	225	1.83178	0.75
ENSG00000171951	SCG2	66	43	15	130	448	94	31	183	163	5	168	148	0	93	50	109	69	150	159	256	95.7526	1.55788	0.0233912	1178	543	1837	1.09847	0.95
ENSG00000105877	DNAH11	27	0	13	32	11	7	2	8	0	38	0	0	9	0	1	15	2	0	0	14	10.1231	-3.57763	0.0237704	138	144	35	0.789855	0.65
ENSG00000144655	CSRNP1	424	288	375	216	99	429	149	368	89	248	484	162	379	36	192	55	272	85	104	519	260.87	-1.37131	0.0243434	2685	2755	2218	0.2	1
ENSG00000163312	HELQ	59	2	18	0	41	0	0	36	40	0	34	29	0	10	32	18	34	43	38	33	18.4504	3.14971	0.0243434	196	129	338	1.06633	0.75
ENSG00000182534	MXRA7	857	246	236	670	1101	584	444	1125	880	339	1137	987	284	397	1189	605	1022	1895	1819	1808	733.149	0.527213	0.0247677	6482	5454	12171	1.03625	1
ENSG00000067900	ROCK1	1811	1039	804	1663	1934	1372	1110	2128	1111	836	1404	1944	786	639	1537	1337	1146	1572	1663	1706	1283.88	-0.405138	0.024864	13808	12295	15247	0.213789	1
ENSG00000251340	MTCYBP35	17	82	28	19	24	57	62	18	13	3	4	5	21	15	33	14	5	21	13	3	26.9651	-2.18755	0.0249508	323	336	121	0.665635	1
ENSG00000176658	MYO1D	1617	438	179	1108	2142	1046	525	1318	1849	613	1925	1629	374	924	1004	995	1619	2533	1579	2693	1110.07	0.676276	0.0251234	10835	7899	18211	0.951731	1
ENSG00000212907	MT-ND4L	3188	11598	5891	4794	3929	7188	6800	6265	5826	6033	10595	4740	4998	4112	8582	3852	5383	7824	6555	6618	6505.03	-0.690939	0.0251234	61512	62924	61847	0.0175088	1
ENSG00000106483	SFRP4	592	81	80	260	722	276	136	1198	469	148	428	460	73	113	234	188	895	390	1271	395	334.133	0.9243	0.0254396	3962	2068	6341	1.0785	1
ENSG00000185008	ROBO2	157	8	0	46	114	43	4	64	69	16	87	51	0	94	28	12	19	78	34	114	44.9805	1.78617	0.0258295	521	314	724	0.786948	0.9
ENSG00000120251	GRIA2	207	397	103	211	171	93	222	93	397	245	61	50	244	107	131	235	164	236	65	309	204.829	-1.18046	0.0258295	2139	2088	1653	0.203366	1
ENSG00000245526	LINC00461	3	0	14	18	2	13	10	3	1	0	0	0	50	1	12	16	3	0	1	7	11.0611	-3.42342	0.0259462	64	136	18	1.84375	0.75
ENSG00000137496	IL18BP	25	54	41	41	3	8	10	14	0	0	0	0	21	2	20	1	3	10	6	19	16.7596	-3.23709	0.0259794	196	221	57	0.836735	0.8
ENSG00000179094	PER1	809	302	360	363	410	393	177	496	162	104	318	168	212	157	321	76	368	180	103	104	279.927	-0.964603	0.0262002	3576	3117	2466	0.182047	1
ENSG00000116183	PAPPA2	54	13	46	9	0	5	1	1	0	1	0	0	0	0	8	5	2	1	8	5	8.92518	-3.90433	0.0271287	130	142	17	0.961538	0.7
ENSG00000122176	FMOD	1797	539	487	1141	2023	879	692	1477	2127	431	1414	1756	445	971	1134	986	3175	2287	2494	2866	1243.09	0.641035	0.0272606	11593	8531	20590	1.0402	1
ENSG00000039123	MTREX	481	373	338	353	357	314	362	505	290	292	324	276	225	144	325	320	379	387	446	572	343.386	-0.641745	0.0276022	3665	3383	3680	0.0810368	1
ENSG00000131791	PRKAB2	95	91	117	85	56	137	73	105	111	136	42	75	31	18	88	146	64	114	97	112	88.9276	-1.08433	0.0276323	1006	999	794	0.203777	1
ENSG00000197982	C1orf122	147	39	104	122	252	75	34	188	220	28	240	242	5	87	176	160	229	452	263	308	136.3	1.12874	0.0278259	1209	890	2481	1.31596	1
ENSG00000134590	RTL8C	658	110	154	327	720	405	334	553	745	240	833	939	243	286	409	420	861	937	1219	1117	486.47	0.671134	0.0285297	4246	3300	8210	1.15638	1
ENSG00000115590	IL1R2	39	5	17	0	12	23	0	36	0	26	0	0	45	2	7	10	3	0	1	6	14.4016	-3.56005	0.0295227	158	172	60	0.708861	0.7
ENSG00000160321	ZNF208	14	22	32	42	27	22	65	12	36	97	14	11	32	9	33	21	12	14	42	17	33.6935	-1.64603	0.0295227	369	380	194	0.504065	1
ENSG00000161912	ADCY10P1	19	30	21	17	1	3	0	0	0	0	45	0	48	9	18	10	1	9	8	0	15.5319	-3.73559	0.0301821	91	166	73	1.02198	0.7
ENSG00000071205	ARHGAP10	823	540	428	433	647	513	502	517	454	361	465	838	411	165	486	378	526	638	1125	608	517.223	-0.505725	0.0306599	5218	4875	5983	0.212342	1
ENSG00000084207	GSTP1	1860	681	791	1125	2173	1644	1059	2205	2508	778	3173	2558	498	1030	2159	1383	2498	3059	2264	4105	1605.61	0.457473	0.0310594	14824	11978	25573	0.917094	1
ENSG00000224459	SLC25A34-AS1	28	5	0	83	21	6	0	41	31	0	16	42	0	9	23	0	64	65	49	24	19.9518	2.97778	0.0318764	215	145	362	1.0093	0.75
ENSG00000243069	ARHGEF26-AS1	0	1	6	0	35	0	16	24	15	0	26	12	0	0	0	0	24	7	14	29	8.07578	4.18762	0.0318764	97	23	186	1.68041	0.6
ENSG00000181541	MAB21L2	45	56	18	46	45	53	51	10	58	130	48	30	71	42	39	10	6	67	20	5	50.7459	-1.47927	0.0318764	512	519	331	0.367188	1
ENSG00000134363	FST	58	17	40	80	117	63	26	174	101	11	94	177	6	33	53	13	133	79	126	229	64.6836	1.28298	0.0318764	687	367	1263	1.30422	1
ENSG00000215045	GRID2IP	11	12	22	4	8	5	11	6	1	15	8	4	10	0	21	10	1	6	1	2	9.32293	-2.78106	0.0318764	95	121	37	0.884211	0.95
ENSG00000103888	CEMIP	8	0	0	1	10	7	6	114	24	0	44	25	0	0	0	16	25	7	39	49	13.0627	3.16098	0.0320053	170	38	337	1.75882	0.7
ENSG00000131051	RBM39	953	931	676	669	966	891	579	1085	696	568	1027	770	682	389	785	1085	881	796	925	1316	809.392	-0.552217	0.03306	8014	7819	8851	0.128775	1
ENSG00000166188	ZNF319	27	1	7	36	20	17	27	40	73	0	57	101	0	7	43	3	73	114	115	122	32.9198	2.21004	0.0337554	248	161	722	2.2621	0.9
ENSG00000189320	FAM180A	352	24	14	67	235	195	59	223	352	78	499	108	0	221	200	121	309	311	109	375	162.906	1.3741	0.0339012	1599	1110	2742	1.02064	0.95
ENSG00000158292	GPR153	19	0	0	0	26	6	1	38	6	0	5	32	0	1	7	1	20	18	40	48	9.11585	3.41104	0.0341206	96	34	234	2.08333	0.75
ENSG00000022267	FHL1	3515	1153	681	4081	5322	3145	1596	4618	5318	775	5154	4059	714	1132	3669	3068	4712	7510	6180	5366	2944.25	0.628135	0.0341206	30204	22397	49371	0.893061	1
ENSG00000165084	C8orf34	114	42	26	71	41	13	66	9	7	0	0	0	30	22	19	55	17	15	21	22	32.1974	-2.5301	0.0341206	389	436	154	0.724936	0.85
ENSG00000137073	UBAP2	175	121	103	131	114	172	122	99	126	57	96	141	71	45	175	112	154	174	140	134	117.935	-0.722175	0.0341206	1220	1239	1223	0.0131148	1
ENSG00000119650	IFT43	101	60	25	149	166	67	55	129	165	69	348	255	0	103	75	35	194	162	105	374	110.057	1.30058	0.0341206	986	636	2001	1.38438	0.95
ENSG00000213977	TAX1BP3	146	37	34	54	216	84	31	189	137	58	238	113	51	67	64	110	174	104	314	286	104.458	0.782327	0.0341206	986	669	1838	1.1856	1
ENSG00000210144	MT-TY	307	986	124	470	378	562	780	484	192	404	230	189	825	562	819	433	125	1000	951	678	572.6	-1.04564	0.0343247	4687	5710	4789	0.196501	1
ENSG00000060971	ACAA1	0	0	0	1	13	1	0	7	29	1	3	13	0	6	2	0	7	13	19	11	4.87649	3.99075	0.0346864	52	5	121	2.23077	0.7
ENSG00000123130	ACOT9	127	74	69	156	248	170	40	224	245	56	365	347	17	93	150	141	199	273	205	400	148.412	0.838729	0.0353575	1409	1000	2599	1.13485	1
ENSG00000078808	SDF4	624	160	241	329	835	589	327	802	567	371	1126	780	196	355	388	617	898	853	816	1286	524.003	0.47523	0.0356037	4845	3842	8318	0.923839	1
ENSG00000136244	IL6	11	19	197	37	0	103	0	10	19	56	0	0	28	0	31	0	22	7	0	238	42.2454	-4.63367	0.0356037	452	482	296	0.411504	0.65
ENSG00000225706	PTPRD-AS1	0	5	1	0	27	0	0	36	13	9	1	58	0	16	13	2	19	23	45	9	11.1898	3.20773	0.0356037	91	30	247	2.38462	0.75
ENSG00000100092	SH3BP1	1	0	0	0	18	25	1	59	41	0	21	3	0	0	0	73	20	20	16	86	13.8636	3.52739	0.0356037	145	100	284	1.26897	0.65
ENSG00000170558	CDH2	525	98	214	393	856	232	337	503	588	224	672	1009	165	190	339	257	752	556	1159	1137	426.78	0.694245	0.0359279	3970	2784	7422	1.16826	1
ENSG00000143198	MGST3	1379	371	647	993	1928	1064	839	1220	2193	449	3101	2275	480	592	1771	941	2315	3242	2043	2627	1280.5	0.594011	0.0359824	11083	8934	21536	1.13706	1
ENSG00000222895	RNU6-1133P	26	25	68	27	48	32	38	17	34	52	43	2	28	5	19	21	7	9	19	8	30.3673	-1.8849	0.0364234	367	336	192	0.392371	1
ENSG00000132424	PNISR	1695	2092	1519	1687	1859	1530	1296	2714	1208	1081	1237	2959	1213	618	1623	1505	1398	1537	2297	2059	1603.52	-0.572304	0.0364234	16681	15241	17886	0.158564	1
ENSG00000182963	GJC1	22	56	43	43	100	60	38	107	142	16	229	106	16	29	87	31	142	127	169	183	71.9758	1.01781	0.0368408	627	412	1334	1.47049	1
ENSG00000250961	AC025470.2	17	19	49	23	22	41	38	2	11	33	33	5	32	18	6	5	6	8	8	3	23.9615	-1.9833	0.0371565	255	263	116	0.576471	1
ENSG00000135404	CD63	5330	1333	2431	3575	4943	3994	2189	7921	5043	2343	6060	6713	936	2613	4904	4124	6626	7497	6890	11870	4102.66	0.476372	0.0373168	39102	31159	66176	0.89553	1
ENSG00000125851	PCSK2	99	114	81	111	99	129	106	125	57	76	103	84	99	70	120	111	104	100	82	72	100.924	-0.940962	0.0375649	997	1046	896	0.150451	1
ENSG00000210049	MT-TF	1705	2384	1702	1481	1260	1858	2160	2785	1414	2197	3960	1818	2096	1429	3795	1562	1652	2703	2185	2328	2168.86	-0.70502	0.037929	18946	20940	21534	0.0313523	1
ENSG00000060339	CCAR1	478	335	231	370	463	289	377	491	329	155	300	534	239	102	440	596	414	446	453	626	354.576	-0.49042	0.0381923	3518	3510	4158	0.184196	1
ENSG00000275202	AL161421.1	17	13	0	0	1	28	37	24	0	0	94	48	0	20	1	0	34	48	31	30	18.1592	3.68738	0.0381923	120	96	330	1.95	0.7
ENSG00000137497	NUMA1	131	130	214	165	86	47	70	113	34	33	19	132	164	34	89	58	76	75	152	109	105.651	-1.13961	0.0385049	1023	1101	830	0.264907	1
ENSG00000163171	CDC42EP3	294	118	96	358	424	254	249	535	353	89	822	574	56	130	337	298	497	455	587	1016	306.808	0.699254	0.0386966	2770	2149	5393	1.17112	1
ENSG00000117318	ID3	2666	1265	1291	2279	2552	3189	1618	2792	1961	1427	963	2555	487	866	3218	1903	1557	2702	1958	1900	1810.68	-0.584477	0.0392069	21040	19343	19806	0.0220057	1
ENSG00000082781	ITGB5	2242	628	288	1140	2670	1166	828	2043	1949	748	1743	1822	410	997	1267	949	1774	2536	1731	3176	1288.62	0.522481	0.0392069	13702	9666	20441	0.786382	1
ENSG00000112759	SLC29A1	187	69	101	386	188	139	48	527	440	61	290	295	58	96	321	252	362	601	760	691	234.311	0.822471	0.0392069	2146	1622	4250	1.2246	1
ENSG00000069188	SDK2	6	0	0	3	12	11	34	11	71	16	42	71	0	20	4	1	10	36	23	59	18.4501	2.44104	0.0392069	164	75	355	1.70732	0.85
ENSG00000188613	NANOS1	0	0	0	0	33	0	3	3	3	0	26	2	0	24	19	11	25	37	10	29	9.41972	3.76957	0.0398513	42	33	192	3.78571	0.65
ENSG00000132000	PODNL1	1	0	0	11	19	4	1	34	49	0	39	42	16	9	16	20	37	12	39	43	16.0341	2.70238	0.0406191	119	69	323	2.13445	0.85
ENSG00000059804	SLC2A3	112	84	363	16	33	218	25	117	35	36	37	50	127	15	106	67	131	14	36	250	102.529	-1.56065	0.0409043	1039	1154	718	0.419634	1
ENSG00000272333	KMT2B	108	152	112	168	116	178	149	139	47	81	36	156	422	128	130	140	95	106	152	229	166.207	-1.16127	0.0409797	1250	1640	1204	0.3488	1
ENSG00000164176	EDIL3	886	230	149	432	1446	636	363	1014	1213	330	925	915	162	255	765	610	994	1471	1254	1144	626.875	0.626491	0.0410512	6699	4563	10631	0.905807	1
ENSG00000145681	HAPLN1	99	4	38	124	273	136	91	159	225	80	393	231	65	110	150	46	265	346	396	205	145.042	1.1262	0.0410556	1229	833	2603	1.4402	1
ENSG00000182768	NGRN	15	1	3	0	34	18	10	70	40	0	73	45	41	55	21	24	36	101	61	67	32.0102	2.18633	0.0412061	191	133	582	2.35079	0.9
ENSG00000213722	DDAH2	492	186	249	325	511	615	290	607	757	275	1182	972	89	299	726	338	831	979	1039	1366	506.183	0.641797	0.0415067	4307	3585	8543	1.15115	1
ENSG00000197696	NMB	7	1	0	7	39	46	1	52	29	0	29	12	0	18	14	25	41	33	33	39	16.7873	2.55219	0.0416228	182	101	325	1.23077	0.85
ENSG00000173846	PLK3	64	1	0	1	13	30	38	47	24	0	7	19	0	5	4	0	43	34	29	65	16.7931	3.19451	0.0422043	218	138	286	0.678899	0.8
ENSG00000142156	COL6A1	2645	1367	1867	1750	3516	2095	876	3648	2964	668	3051	3483	853	713	1773	2008	4083	2904	4881	5465	2144.32	0.397208	0.0422305	21396	15902	34708	0.878949	1
ENSG00000175084	DES	162	104	36	163	241	179	52	328	174	19	189	668	23	22	263	54	232	549	974	951	196.37	1.19509	0.042869	1458	1055	4328	2.24486	1
ENSG00000168496	FEN1	23	0	0	8	42	0	0	31	21	5	11	14	0	24	37	85	17	35	71	66	19.4536	2.72509	0.0431089	130	158	332	1.33846	0.75
ENSG00000143632	ACTA1	0	0	0	2	16	0	0	1	2	19	3	26	0	10	9	0	50	16	19	73	9.59501	3.82084	0.0433822	40	30	216	4.65	0.65
ENSG00000136982	DSCC1	6	23	0	0	3	14	0	27	21	0	33	13	0	17	0	1	37	4	32	5	10.4964	3.49624	0.0433822	94	44	192	1.57447	0.7
ENSG00000136929	HEMGN	61	21	17	0	8	13	0	0	0	20	0	0	0	0	4	5	0	0	4	0	8.46035	-4.63041	0.0433822	140	141	12	0.921429	0.45
ENSG00000177469	CAVIN1	3105	1183	1641	2120	3835	2018	1813	3788	3447	979	2883	4138	1176	1367	2549	1797	4471	4374	5567	5735	2504.38	0.396827	0.0433822	23929	18381	39605	0.886957	1
ENSG00000163106	HPGDS	0	0	0	37	9	0	0	28	61	0	40	28	0	0	34	17	32	40	8	28	13.8209	3.61502	0.0435129	135	88	274	1.37778	0.6
ENSG00000247796	AC008966.1	0	0	0	0	16	7	3	20	20	0	4	14	46	22	11	0	15	13	29	10	13.1759	3.44393	0.0435129	66	67	163	1.45455	0.7
ENSG00000206172	HBA1	2033	13682	1237	84	1115	3071	278	47	33	89	259	153	37	69	1173	591	56	454	632	80	1558.93	-2.40527	0.0435129	21669	22275	2898	0.894227	1
ENSG00000092068	SLC7A8	81	60	41	54	29	91	46	103	45	97	30	100	13	40	81	72	49	42	17	35	56.7558	-1.10811	0.0437897	647	636	490	0.225657	1
ENSG00000219438	TAFA5	188	29	0	70	198	188	20	106	290	63	310	168	7	114	137	63	247	323	135	237	119.004	1.42931	0.0438843	1152	765	2128	1.18316	0.95
ENSG00000143768	LEFTY2	34	30	58	13	49	87	59	25	97	0	587	79	0	25	48	10	223	155	105	130	73.3984	1.63766	0.0445412	452	339	1475	2.51327	0.9
ENSG00000129596	CDO1	165	125	20	141	147	181	174	73	115	164	44	70	49	63	141	91	84	106	92	113	109.579	-1.02796	0.0445412	1305	1251	907	0.263602	1
ENSG00000127914	AKAP9	952	706	638	808	1074	775	403	1294	664	432	571	874	570	290	666	1078	587	759	1016	891	715.267	-0.554228	0.0445412	7746	7028	8020	0.128066	1
ENSG00000145794	MEGF10	0	0	24	0	26	6	0	24	31	10	26	7	0	1	0	0	10	5	17	9	8.64471	3.92604	0.0448128	121	40	156	0.958678	0.65
ENSG00000141027	NCOR1	664	556	439	524	735	434	462	616	494	337	585	575	535	206	569	495	437	481	509	807	516.421	-0.634851	0.045228	5261	5015	5445	0.0817335	1
ENSG00000148219	ASTN2	0	0	0	0	35	14	0	8	2	0	35	24	0	0	21	0	15	37	31	12	8.25319	3.96993	0.0454994	59	35	199	2.77966	0.55
ENSG00000140525	FANCI	19	17	10	26	1	19	1	3	0	9	1	0	0	2	4	40	0	5	9	17	9.10431	-3.18709	0.0454994	105	145	38	1.01905	0.8
ENSG00000119431	HDHD3	0	0	0	7	13	0	0	0	24	19	17	12	0	17	15	3	13	56	34	18	10.563	3.65529	0.0479078	63	44	204	2.53968	0.65
ENSG00000128739	SNRPN	706	331	140	597	1450	683	453	930	875	340	1226	1153	120	367	997	686	1362	1510	1606	1426	700.182	0.682632	0.0479078	6505	5053	11905	1.05334	1
ENSG00000136859	ANGPTL2	61	46	12	61	168	74	14	396	113	47	108	185	21	30	86	77	133	181	173	207	86.0195	1.08033	0.0482281	992	499	1694	1.20464	1
ENSG00000172638	EFEMP2	135	25	113	90	240	99	31	268	312	78	204	176	29	102	147	145	228	223	324	376	139.966	0.906821	0.0504505	1391	892	2453	1.12221	1
ENSG00000166432	ZMAT1	152	199	170	274	149	120	232	233	65	154	259	262	166	100	194	228	160	112	306	195	189.44	-0.846874	0.0504963	1748	1889	1841	0.02746	1
ENSG00000237938	AL450998.3	63	8	0	7	0	8	19	0	0	0	14	0	5	2	2	14	0	0	3	0	7.39147	-4.45894	0.0505655	105	126	19	1.01905	0.55
ENSG00000138449	SLC40A1	272	926	580	649	581	560	696	686	628	107	309	363	348	161	469	956	398	499	685	188	514.634	-0.951143	0.0505655	5685	5563	4498	0.187335	1
ENSG00000164885	CDK5	19	0	4	0	36	0	0	31	34	0	13	10	0	10	19	29	13	8	24	24	10.8528	3.41783	0.0505655	124	71	203	1.06452	0.7
ENSG00000123096	SSPN	770	266	246	577	1056	503	298	1250	896	197	697	846	152	268	753	509	861	1068	992	1023	554.613	0.468374	0.0505655	6059	4271	8957	0.773395	1
ENSG00000210196	MT-TP	444	1814	524	591	464	998	659	866	443	379	832	225	615	398	1402	629	977	1615	713	595	773.378	-0.862043	0.0505655	7182	8055	7128	0.129073	1
ENSG00000171812	COL8A2	256	74	21	154	517	154	144	295	251	17	252	190	14	139	235	124	409	406	248	408	176.059	1.10225	0.0510895	1883	1193	3115	1.02071	1
ENSG00000176887	SOX11	0	9	1	19	9	9	10	11	0	37	6	0	36	1	0	36	1	0	2	1	12.602	-3.28842	0.0514626	105	157	31	1.2	0.75
ENSG00000130208	APOC1	0	9	0	0	6	1	0	811	75	0	92	8	0	0	3	252	5	22	17	106	49.2939	3.6317	0.0522408	902	265	1142	0.972284	0.65
ENSG00000176971	FIBIN	1015	240	258	287	1351	586	573	1031	966	331	2775	879	388	400	577	304	1901	938	877	2211	753.456	0.801255	0.0527239	6638	4559	13329	1.32118	1
ENSG00000095794	CREM	178	50	88	30	87	110	39	93	102	89	112	21	130	11	117	160	48	97	90	105	88.4417	-1.16008	0.0527973	866	991	766	0.259815	1
ENSG00000007520	TSR3	1	0	0	8	8	0	0	12	19	19	10	26	0	1	4	0	16	23	9	27	7.2964	3.76783	0.0528297	67	32	151	1.77612	0.7
ENSG00000079739	PGM1	218	61	30	152	307	209	57	216	236	32	210	271	54	104	194	80	249	367	436	325	156.309	0.87199	0.0529017	1518	1087	2721	1.07642	1
ENSG00000004534	RBM6	230	199	262	303	303	148	125	178	172	205	189	283	166	70	186	363	177	193	230	365	213.71	-0.767701	0.0529017	2125	2187	2160	0.0127059	1
ENSG00000091732	ZC3HC1	10	6	0	6	48	0	1	42	21	12	18	88	0	2	23	11	30	16	59	88	17.3955	2.56505	0.0529017	146	69	412	2.34932	0.85
ENSG00000163170	BOLA3	16	0	31	2	33	4	0	17	28	0	70	17	0	3	9	53	20	52	38	55	17.6551	2.57289	0.0545554	131	115	333	1.66412	0.8
ENSG00000180035	ZNF48	0	12	8	10	20	1	3	17	53	2	26	27	0	6	25	8	31	28	59	118	16.9314	2.22076	0.0551039	126	69	385	2.50794	0.9
ENSG00000115053	NCL	1766	1077	1072	1448	2145	1860	1166	2087	1373	1365	1796	2074	1108	743	1923	1667	1444	1703	2024	2765	1533.52	-0.4109	0.0558195	15359	14452	18154	0.241031	1
ENSG00000114857	NKTR	910	738	400	650	856	639	531	875	376	214	442	936	492	287	514	702	564	488	648	460	573.472	-0.678769	0.0572815	6189	5790	5932	0.0229439	1
ENSG00000090621	PABPC4	684	513	600	665	549	654	540	1065	715	449	638	640	361	335	375	804	763	449	857	1025	607.445	-0.420594	0.0575487	6434	5645	7036	0.216195	1
ENSG00000241468	ATP5MF	168	43	82	115	290	113	103	353	262	81	273	236	24	100	235	238	267	352	255	472	167.564	0.723497	0.0575487	1610	1202	2860	1.02981	1
ENSG00000091879	ANGPT2	83	83	213	175	267	181	113	65	65	12	68	96	186	30	53	248	51	69	40	58	118.102	-1.41755	0.0585758	1257	1347	809	0.428003	1
ENSG00000111667	USP5	98	26	60	77	136	98	69	145	175	27	212	182	25	50	116	54	222	194	228	260	101.198	0.840881	0.0585934	911	650	1804	1.26674	1
ENSG00000119242	CCDC92	376	183	102	368	561	236	185	465	444	93	454	508	86	193	202	262	443	433	456	835	291.733	0.586435	0.0589635	3013	2093	4792	0.895785	1
ENSG00000133392	MYH11	11075	5149	5751	12483	12928	8988	7727	13965	13203	4551	18950	31216	3500	4558	13843	5351	19494	20015	38742	20646	11355.4	0.551304	0.0589635	95820	78418	193717	1.20329	1
ENSG00000101335	MYL9	10732	3850	3733	9185	11529	8193	5686	10683	11093	4255	12182	19150	3628	5009	8914	5987	16937	14390	26792	20543	9003.78	0.493548	0.059161	78939	64163	148308	1.06595	1
ENSG00000210112	MT-TM	180	607	156	102	156	387	115	217	134	113	175	102	107	126	374	164	116	305	234	147	206.757	-0.913717	0.059161	2167	2305	1712	0.27365	1
ENSG00000078369	GNB1	1020	516	426	622	1403	586	454	1314	1108	502	1412	1042	181	485	1018	907	1327	1784	1684	1809	832.311	0.463381	0.0592774	7951	6232	13368	0.897497	1
ENSG00000160789	LMNA	1514	499	927	1204	1796	1264	742	2008	1699	475	2497	2358	618	640	1128	1108	2490	2192	1933	4014	1322.23	0.468338	0.0592774	12128	9479	21627	1.00165	1
ENSG00000198663	C6orf89	257	149	170	186	416	242	73	534	290	106	360	338	70	189	288	151	330	491	532	607	245.071	0.637167	0.0592774	2423	1692	4087	0.988444	1
ENSG00000107796	ACTA2	534	104	218	329	589	493	315	364	727	125	608	1008	68	167	446	279	990	915	1512	1339	446.033	0.823923	0.0592774	3798	2911	8219	1.39758	1
ENSG00000158578	ALAS2	89	282	38	0	28	268	7	0	0	0	0	20	2	9	47	68	0	0	3	0	48.7147	-5.32631	0.0595515	712	801	60	1.04073	0.6
ENSG00000168826	ZBTB49	2	16	0	49	37	4	34	24	13	0	56	29	0	20	0	1	12	4	26	19	16.0351	2.79746	0.0607705	179	106	240	0.748603	0.8
ENSG00000286518	AL354743.1	13	0	0	27	82	15	0	18	23	0	6	20	0	9	4	33	20	26	42	40	14.4323	2.89714	0.0611366	178	92	286	1.08989	0.75
ENSG00000197956	S100A6	9003	3005	3516	7042	9615	7678	4564	9886	11902	4391	14726	11564	2584	4454	12290	6338	11965	19647	15687	17775	7949.39	0.437025	0.0611366	70602	60411	127221	0.94629	1
ENSG00000171227	TMEM37	0	0	0	0	25	3	0	94	33	0	0	67	11	0	31	10	23	43	41	66	16.0494	3.47196	0.0615861	155	55	392	2.17419	0.6
ENSG00000101745	ANKRD12	653	573	342	517	713	568	635	1250	448	463	556	743	344	260	859	890	694	514	647	499	580.899	-0.629166	0.0619095	6162	5844	6324	0.0778968	1
ENSG00000088986	DYNLL1	1295	349	371	710	1287	784	508	1107	1581	442	2193	1167	282	487	1477	825	1256	2376	2191	2254	953.033	0.54354	0.0621325	8434	7043	15899	1.05004	1
ENSG00000035862	TIMP2	4957	1818	1270	3666	6015	2453	1911	6178	4409	1632	3460	5399	1033	2119	3047	2979	4661	4704	5050	6141	3157.74	0.347388	0.0626614	34309	24766	48136	0.681162	1
ENSG00000172986	GXYLT2	180	155	30	203	297	111	162	442	299	6	310	322	59	78	146	60	199	380	284	263	167.553	0.937964	0.0639993	1885	1112	2874	0.934748	1
ENSG00000109066	TMEM104	4	3	0	4	14	2	0	17	14	0	33	19	0	7	4	14	2	26	11	59	8.47203	2.63985	0.0639993	58	31	202	2.94828	0.8
ENSG00000132485	ZRANB2	553	438	289	722	653	486	373	732	491	315	749	702	308	129	667	595	398	641	530	529	478.669	-0.532683	0.0641636	5052	4746	5554	0.159937	1
ENSG00000205885	C1RL-AS1	0	12	23	7	13	17	1	1	0	0	0	0	20	16	5	10	0	0	0	27	9.69316	-4.33529	0.0647343	74	95	57	0.513514	0.6
ENSG00000113083	LOX	52	21	22	84	176	56	15	208	138	34	95	105	0	82	124	100	92	220	91	121	76.1311	1.18781	0.0648549	806	508	1328	1.01737	0.95
ENSG00000167470	MIDN	687	367	870	493	398	722	392	797	353	1017	842	490	508	291	537	456	541	446	275	1766	616.885	-0.834855	0.0648971	6096	6049	6199	0.0246063	1
ENSG00000103064	SLC7A6	8	7	0	0	43	1	8	20	25	0	19	8	0	16	3	8	17	12	11	28	9.79844	2.76192	0.0654422	112	35	199	1.46429	0.8
ENSG00000152154	TMEM178A	3	0	25	27	80	0	5	35	33	0	18	6	0	0	6	0	28	41	28	68	15.3712	2.977	0.0656597	208	66	337	1.30288	0.7
ENSG00000135801	TAF5L	104	14	22	83	151	56	61	116	133	84	167	184	5	89	175	39	159	248	248	218	98.0552	1.10737	0.0663329	824	643	1713	1.29854	1
ENSG00000100813	ACIN1	215	426	145	232	314	343	207	319	179	133	184	230	265	105	236	272	171	262	413	299	247.564	-0.718249	0.0663795	2513	2474	2476	0.000795862	1
ENSG00000092841	MYL6	3633	1483	1486	2932	5495	3395	2689	4310	4801	1315	5547	5645	1714	1448	5508	3203	5349	8764	7257	8778	3576.29	0.378166	0.0674886	31539	27358	57394	0.952345	1
ENSG00000197562	RAB40C	51	8	0	0	3	1	0	10	15	2	1	44	0	13	5	2	24	37	23	56	11.3858	3.0322	0.0674886	90	69	226	1.74444	0.8
ENSG00000126247	CAPNS1	732	254	261	324	786	341	262	859	736	339	583	960	179	326	641	554	750	952	1068	1346	521.88	0.453743	0.0674886	4894	3887	8366	0.915202	1
ENSG00000105997	HOXA3	26	105	40	178	114	135	89	51	69	95	12	142	95	30	98	107	31	129	54	94	87.6268	-1.29841	0.0678996	902	968	726	0.268293	1
ENSG00000107731	UNC5B	419	7	41	234	434	220	155	406	302	60	245	227	21	180	56	115	238	157	530	611	191.537	1.1537	0.0684606	2278	1328	3330	0.878841	1
ENSG00000136717	BIN1	11	26	13	35	53	42	7	142	39	4	72	98	1	7	44	24	81	71	73	124	36.8056	1.38384	0.0686634	372	207	760	1.48656	1
ENSG00000234186	C16orf82	225	179	403	152	95	199	171	111	78	233	96	443	80	249	115	164	150	112	212	241	201.028	-0.893036	0.0701327	1846	1921	1787	0.0725894	1
ENSG00000196371	FUT4	22	5	0	0	30	4	0	48	52	0	35	3	100	17	14	16	43	45	34	42	27.0923	2.41467	0.070495	161	161	349	1.1677	0.8
ENSG00000157514	TSC22D3	2706	799	693	1172	1904	1499	779	1519	736	718	837	1605	363	770	1011	1194	1138	1132	980	759	1047.17	-0.532517	0.0705317	12525	10934	11380	0.0356088	1
ENSG00000212747	RTL8B	103	14	22	30	107	58	69	144	140	1	50	233	0	30	66	131	137	165	134	320	75.4971	1.45699	0.0705317	688	494	1460	1.40407	0.95
ENSG00000002586	CD99	853	313	388	689	1096	713	539	1451	1078	308	896	1184	215	556	959	893	1550	1602	1615	1620	789.184	0.496253	0.071343	7428	5870	12648	0.912493	1
ENSG00000127743	IL17B	16	1	0	14	15	6	0	13	26	0	48	34	0	5	39	3	12	24	33	34	12.1743	2.726	0.0728589	91	79	244	1.81319	0.8
ENSG00000179542	SLITRK4	21	64	0	7	71	56	0	245	82	0	44	105	17	29	52	46	76	81	179	49	49.0252	2.10919	0.0733431	546	263	961	1.27839	0.85
ENSG00000197181	PIWIL2	5	0	0	0	11	20	0	16	17	0	24	13	0	31	13	6	9	6	19	15	9.45039	3.27672	0.0733431	69	44	161	1.69565	0.7
ENSG00000196182	STK40	347	93	89	87	354	135	37	234	250	61	297	283	4	121	187	147	323	234	328	485	167.677	0.984069	0.0745613	1687	1187	2909	1.02075	1
ENSG00000146278	PNRC1	438	379	362	575	451	546	278	397	553	572	468	376	138	177	610	408	440	621	608	566	426.065	-0.553697	0.074704	4551	4306	4657	0.0771259	1
ENSG00000169914	OTUD3	33	57	26	24	34	19	43	11	19	7	5	27	78	35	20	39	27	11	33	6	34.4135	-1.58533	0.0752301	273	346	208	0.505495	1
ENSG00000171067	C11orf24	63	49	69	99	178	69	25	228	155	83	204	177	0	83	112	172	275	165	193	427	115.981	1.09097	0.0752301	1018	741	2085	1.32024	0.95
ENSG00000113231	PDE8B	526	133	126	211	269	168	164	168	121	64	154	85	84	139	148	120	171	129	64	102	156.008	-0.903887	0.0752428	1950	1744	1402	0.175385	1
ENSG00000234297	AL592293.2	48	54	41	35	69	82	42	45	89	47	33	84	160	16	151	75	35	31	49	42	68.0096	-1.20969	0.075248	552	735	493	0.438406	1
ENSG00000182492	BGN	5386	1103	961	2629	6645	2464	1622	4005	4950	1754	3540	3209	821	1971	2042	3683	5065	4038	4808	8270	2927.4	0.477998	0.075486	31519	22465	46501	0.762588	1
ENSG00000181991	MRPS11	0	0	0	0	18	16	0	18	41	4	7	15	3	10	20	6	11	10	38	36	10.1017	3.02541	0.0755677	97	49	204	1.59794	0.75
ENSG00000272221	AL645933.3	0	3	0	3	0	0	0	13	0	0	30	23	0	8	2	0	6	37	24	40	6.75744	4.1596	0.0755879	19	8	181	9.10526	0.55
ENSG00000178726	THBD	220	261	207	186	201	333	267	294	64	427	130	189	107	100	201	118	273	229	166	462	224.961	-0.933017	0.0758805	2460	2327	2108	0.0890244	1
ENSG00000142910	TINAGL1	435	172	90	294	630	384	213	381	502	118	841	474	103	197	236	164	444	439	466	749	312.279	0.597902	0.0767068	3219	2209	5123	0.90525	1
ENSG00000275395	FCGBP	46	65	15	177	148	41	17	260	93	18	135	145	10	99	442	126	77	386	104	499	115.728	1.02979	0.0771235	880	957	1946	1.12386	1
ENSG00000146374	RSPO3	10	20	79	0	14	13	13	67	0	0	0	8	10	0	99	69	12	19	0	19	22.9116	-2.83487	0.077466	216	313	139	0.805556	0.7
ENSG00000118482	PHF3	443	397	344	395	573	462	277	772	288	250	426	546	440	173	461	653	329	359	582	493	420.426	-0.626677	0.0774773	4201	4122	4541	0.0997382	1
ENSG00000153914	SREK1	409	425	233	331	396	260	230	380	236	129	267	346	272	145	368	380	244	281	408	497	303.396	-0.631297	0.0775525	3029	3037	3200	0.0538131	1
ENSG00000138135	CH25H	0	0	157	0	21	44	0	82	21	0	0	24	0	0	5	0	7	1	0	101	23.3021	6.57724	0.0775525	325	206	257	0.156923	0.5
ENSG00000165181	SHOC1	0	0	0	26	12	7	0	1	5	0	36	25	0	0	0	0	18	12	21	15	6.65316	4.16722	0.0785212	51	33	145	2.19608	0.55
ENSG00000100139	MICALL1	28	0	4	32	14	0	0	48	23	0	21	26	0	19	9	13	10	27	16	65	14.0659	2.74401	0.0785212	149	86	269	1.22819	0.75
ENSG00000172955	ADH6	30	11	6	20	1	8	1	0	14	0	0	16	35	1	5	24	13	0	0	4	11.1718	-3.26713	0.07858	91	140	49	1	0.75
ENSG00000165671	NSD1	163	88	220	204	189	186	138	240	138	102	101	105	121	70	106	235	187	123	206	264	156.175	-0.684919	0.07858	1668	1563	1623	0.0359712	1
ENSG00000119138	KLF9	1143	598	514	496	963	771	251	877	547	426	677	359	184	198	811	361	636	737	524	710	542.595	-0.471624	0.07858	6586	5555	6228	0.102186	1
ENSG00000072110	ACTN1	5671	1553	1399	4646	6170	2849	2520	5018	6125	3494	7564	6226	1040	2254	3118	2595	7914	7053	7084	10484	4034.49	0.577311	0.07858	39445	28885	65892	0.938192	1
ENSG00000258531	BANF1P1	0	0	0	0	19	6	0	7	18	0	16	0	0	7	4	0	9	7	37	10	5.34867	4.12222	0.07858	50	10	130	2.4	0.55
ENSG00000214548	MEG3	445	145	419	393	190	235	230	392	94	64	440	220	207	109	198	210	221	41	127	479	242.058	-1.01357	0.07858	2607	2546	2313	0.0893748	1
ENSG00000140694	PARN	63	104	128	232	222	182	103	135	97	154	95	109	123	19	93	204	120	129	155	164	131.162	-0.983181	0.07858	1420	1386	1245	0.0992958	1
ENSG00000275302	CCL4	12	0	17	0	37	92	13	148	78	0	133	105	0	29	45	68	40	34	23	96	38.7403	2.27247	0.07858	397	247	723	1.19899	0.8
ENSG00000067191	CACNB1	4	0	0	0	23	0	1	6	14	0	23	45	0	2	21	18	14	15	4	11	7.59908	3.33925	0.07858	48	44	157	2.35417	0.7
ENSG00000179820	MYADM	1296	393	304	1055	1558	825	571	1549	1391	540	1907	1325	473	586	817	589	2053	1635	1514	2629	981.753	0.570282	0.07858	9482	6863	16147	0.979118	1
ENSG00000137720	C11orf1	7	3	4	23	32	1	10	75	19	14	97	90	0	24	57	45	32	54	97	66	29.476	1.81705	0.0791803	188	164	586	2.24468	0.95
ENSG00000139613	SMARCC2	110	140	120	112	210	117	108	79	78	59	94	100	94	48	92	160	107	76	132	157	109.895	-0.826856	0.0791803	1133	1112	1081	0.027361	1
ENSG00000010072	SPRTN	61	17	56	25	37	23	29	76	7	27	9	3	40	0	18	11	34	23	14	18	28.1355	-1.75155	0.0794638	358	307	221	0.240223	0.95
ENSG00000111652	COPS7A	140	33	65	212	256	121	150	244	178	32	281	364	17	101	174	166	219	294	313	431	156.427	0.835891	0.0794638	1431	1110	2681	1.09783	1
ENSG00000076108	BAZ2A	258	341	164	165	243	111	215	271	115	116	104	149	141	104	205	267	240	126	277	310	195.832	-0.761751	0.0794638	1999	1983	1939	0.022011	1
ENSG00000088320	REM1	21	23	2	4	21	38	0	18	27	0	84	12	0	11	21	3	44	53	33	60	18.7071	2.12609	0.0794638	154	112	363	1.62987	0.85
ENSG00000145545	SRD5A1	22	0	0	0	16	18	6	6	23	30	41	51	0	7	0	18	54	45	15	59	16.5697	2.67273	0.0802285	121	94	317	1.84298	0.75
ENSG00000269067	ZNF728	27	21	103	54	40	38	63	22	18	24	35	51	39	9	9	60	11	15	19	28	38.7805	-1.41374	0.0804104	410	438	248	0.463415	1
ENSG00000119285	HEATR1	0	17	18	47	15	40	36	13	7	5	11	13	47	7	22	68	12	6	18	4	23.4676	-1.96494	0.082808	198	300	106	0.979798	0.95
ENSG00000243658	MTND5P16	16	0	3	2	7	16	64	13	1	22	25	4	45	0	0	26	0	0	4	0	16.3091	-2.93699	0.082808	144	194	54	0.972222	0.7
ENSG00000164932	CTHRC1	256	14	21	63	346	96	43	328	205	0	264	49	18	24	95	149	94	274	97	357	106.436	1.16817	0.082808	1372	755	2038	0.935131	0.95
ENSG00000188010	MORN2	72	0	0	42	40	15	2	37	89	1	36	41	0	17	26	36	43	54	51	82	26.6299	2.25044	0.0829422	298	194	490	0.993289	0.85
ENSG00000128591	FLNC	219	128	130	170	466	258	145	270	254	73	311	592	27	97	202	255	647	400	800	726	248.432	0.772012	0.0833171	2113	1607	4563	1.39896	1
ENSG00000197614	MFAP5	116	196	3	52	201	344	0	1367	257	5	133	584	0	194	363	49	226	337	182	175	191.606	2.71731	0.0833171	2541	1128	3656	0.994884	0.9
ENSG00000143061	IGSF3	0	12	0	2	8	2	0	27	37	8	28	18	0	4	9	9	24	33	74	2	11.5786	2.76294	0.0838951	96	42	255	2.21875	0.8
ENSG00000153113	CAST	826	666	591	998	1284	737	643	802	728	810	614	935	480	465	1111	726	1036	998	1119	1233	803.248	-0.447889	0.0838951	8085	7588	9214	0.201113	1
ENSG00000233330	AL078581.2	6	4	23	1	17	18	1	0	0	12	0	0	0	0	5	10	0	3	3	0	5.7997	-4.12305	0.0839428	82	80	23	0.695122	0.6
ENSG00000159176	CSRP1	1566	596	594	1593	1825	1480	1403	2217	2117	897	3018	3738	723	689	1902	1200	2497	3196	4096	3700	1654.18	0.450427	0.0843006	14288	11954	27093	1.05956	1
ENSG00000188229	TUBB4B	41	1	0	25	67	33	13	37	21	29	100	83	0	31	46	64	89	108	79	223	41.8359	1.6516	0.0845384	267	252	838	2.19476	0.9
ENSG00000164106	SCRG1	79	94	86	222	400	199	251	109	531	88	941	528	18	61	841	200	490	1318	765	837	314.925	1.02836	0.0846194	2059	2078	5980	1.89509	1
ENSG00000172057	ORMDL3	212	25	69	148	275	284	74	291	268	60	495	251	3	101	230	154	291	312	417	501	178.591	1.04347	0.0846194	1706	1259	3202	1.13892	1
ENSG00000116741	RGS2	455	103	471	407	356	471	163	575	207	303	363	237	307	62	294	273	173	281	192	667	309.777	-0.865776	0.0848839	3511	3247	3113	0.0381658	1
ENSG00000126106	TMEM53	17	20	28	6	19	1	24	10	13	21	0	11	27	1	14	7	16	6	11	3	15.4634	-1.81751	0.0853541	159	165	90	0.471698	0.95
ENSG00000196912	ANKRD36B	92	89	65	102	87	54	69	78	19	20	66	77	125	13	87	83	102	77	128	57	76.2516	-0.975359	0.0853541	675	786	704	0.121481	1
ENSG00000050555	LAMC3	0	2	0	0	21	11	5	3	28	0	32	53	0	6	23	12	64	11	64	0	13.002	3.17843	0.0853541	70	53	282	3.27143	0.7
ENSG00000104043	ATP8B4	0	31	33	0	48	0	0	51	12	1	4	50	0	19	30	30	28	11	32	16	18.1584	3.01542	0.0853541	176	125	271	0.829545	0.75
ENSG00000126003	PLAGL2	13	12	0	4	23	2	0	28	27	0	10	27	0	18	12	6	81	24	24	9	13.2217	2.53438	0.0866321	109	49	271	2.0367	0.8
ENSG00000102981	PARD6A	10	12	1	0	29	0	0	15	9	17	8	24	0	8	7	0	7	41	23	21	9.62542	2.94811	0.0868876	93	47	185	1.48387	0.75
ENSG00000109586	GALNT7	37	15	7	22	62	14	7	42	56	25	109	40	0	41	39	23	64	69	54	75	33.7049	1.34117	0.0880657	287	189	612	1.47387	0.95
ENSG00000150687	PRSS23	880	334	225	1166	1785	506	398	1728	673	159	646	988	322	474	767	1139	1358	1589	1577	2359	788.38	0.566744	0.0880657	7854	5896	13177	0.927044	1
ENSG00000153179	RASSF3	705	316	610	573	889	797	571	1027	1364	472	1560	2349	441	356	855	450	1310	1667	2125	1373	856.63	0.479196	0.0884541	7324	5790	14020	1.1237	1
ENSG00000071127	WDR1	958	384	107	606	1051	460	297	936	782	257	1054	765	140	361	740	649	1116	1421	1040	1486	606.764	0.603095	0.0886609	5838	4598	10012	0.927372	1
ENSG00000264229	RNU4ATAC	573	710	880	1005	2080	832	992	1104	611	489	1056	269	553	231	648	883	1137	505	957	481	786.166	-0.807532	0.0887219	9276	7565	8431	0.0933592	1
ENSG00000215196	BASP1-AS1	55	6	24	20	1	4	17	2	41	64	4	13	0	8	2	24	1	0	0	25	17.2955	-2.37591	0.0887219	234	216	95	0.517094	0.85
ENSG00000102383	ZDHHC15	2	0	23	0	14	3	0	27	17	24	18	33	0	25	33	0	21	10	7	16	13.5098	2.79018	0.0887219	110	85	188	0.936364	0.75
ENSG00000151445	VIPAS39	26	8	14	25	91	30	29	60	63	11	108	117	20	9	26	33	82	66	115	83	41.0906	1.03877	0.0892165	357	222	794	1.60224	1
ENSG00000205362	MT1A	54	52	162	8	21	124	25	78	0	93	15	34	183	0	86	8	69	17	16	111	71.1107	-2.60757	0.0892165	617	795	361	0.703404	0.9
ENSG00000108823	SGCA	279	59	51	145	353	171	74	232	370	52	226	227	99	129	82	95	410	261	288	358	170.368	0.799346	0.0892165	1786	1107	2854	0.978163	1
ENSG00000101347	SAMHD1	192	248	69	140	210	140	81	252	81	116	48	46	54	65	108	199	108	153	114	161	125.616	-0.877837	0.0892165	1529	1347	1238	0.0712884	1
ENSG00000124225	PMEPA1	1396	718	314	1183	1833	1563	605	1381	1753	574	2264	1775	411	904	1321	786	1233	2467	2036	2329	1162.91	0.436407	0.0892165	11320	8871	17975	0.80424	1
ENSG00000181588	MEX3D	5	16	0	0	65	23	0	66	15	45	48	14	0	11	17	12	17	66	31	44	20.4284	2.33517	0.0892165	235	118	377	1.10213	0.8
ENSG00000142552	RCN3	57	16	32	23	64	27	26	86	80	2	107	77	8	33	24	30	67	68	72	169	43.5823	1.20957	0.0892165	413	245	823	1.39952	1
ENSG00000210140	MT-TC	94	195	113	44	53	95	86	67	131	107	102	33	67	80	168	85	114	193	53	124	105.094	-0.892129	0.0892165	985	1054	950	0.105584	1
ENSG00000210082	MT-RNR2	113286	259667	135738	134089	155994	172595	110405	153635	102247	103171	129784	79731	110604	66167	165623	140508	108301	124471	180535	119841	137685	-0.949779	0.0895711	1440827	1445686	1220706	0.156146	1
ENSG00000172965	MIR4435-2HG	0	0	5	4	35	43	0	22	57	0	0	12	0	25	26	29	30	70	11	60	17.4512	3.01113	0.0895714	166	107	322	1.29518	0.7
ENSG00000075223	SEMA3C	74	70	22	27	206	38	52	431	125	2	101	151	39	29	129	116	131	157	209	257	93.615	1.09952	0.0895714	1047	569	1797	1.17287	1
ENSG00000265028	AC012087.1	6	16	12	6	8	5	4	2	1	7	2	1	8	3	4	3	2	2	2	0	6.00661	-2.55668	0.0912315	67	71	23	0.716418	0.95
ENSG00000185122	HSF1	22	19	0	13	48	32	10	41	61	0	68	40	0	13	35	16	63	61	75	68	26.6018	1.85342	0.0918024	246	147	538	1.58943	0.85
ENSG00000155876	RRAGA	408	169	198	301	590	411	126	540	487	205	674	503	136	169	405	217	606	669	666	764	350.435	0.473007	0.0923219	3435	2576	5668	0.900146	1
ENSG00000143603	KCNN3	37	17	75	22	18	43	86	64	9	9	0	121	48	3	41	59	80	11	70	36	43.1418	-1.44687	0.0924598	380	437	412	0.0657895	0.95
ENSG00000138468	SENP7	153	240	153	201	125	145	171	191	148	119	261	197	71	85	197	248	128	173	200	204	166.829	-0.681238	0.0924598	1646	1698	1712	0.00850547	1
ENSG00000163884	KLF15	235	60	101	137	111	135	80	62	169	111	183	63	89	46	141	61	103	226	65	42	109.668	-0.925661	0.0924598	1201	1150	1070	0.0666112	1
ENSG00000130204	TOMM40	71	3	0	27	16	17	0	39	33	8	65	44	0	12	20	9	61	64	20	106	23.262	2.11273	0.0924598	214	155	460	1.42523	0.85
ENSG00000050165	DKK3	2077	646	592	1903	3755	1226	841	1506	2265	770	2076	1727	476	1078	1255	1719	3287	2767	3205	4486	1591.11	0.543471	0.0942121	15581	11505	26152	0.940055	1
ENSG00000105664	COMP	189	123	20	96	348	118	42	115	333	18	56	338	47	42	8	71	768	90	650	143	146.565	1.17696	0.0942121	1402	732	2883	1.53424	1
ENSG00000260428	SCX	188	23	18	154	206	57	103	21	538	39	360	215	9	61	233	58	469	408	176	594	154.785	1.36913	0.0947879	1347	882	3048	1.60802	1
ENSG00000067334	DNTTIP2	198	140	293	272	329	263	249	322	164	201	296	364	256	113	273	407	256	231	279	403	261.813	-0.626834	0.0948227	2431	2552	2757	0.0843274	1
ENSG00000118894	EEF2KMT	36	0	0	0	1	11	0	26	27	11	16	22	0	6	0	10	27	6	34	9	9.79479	3.41827	0.0952049	112	68	174	0.946429	0.7
ENSG00000136574	GATA4	0	0	0	7	14	2	0	28	1	0	0	30	0	6	10	0	15	5	165	3	9.94386	3.60188	0.0957142	52	19	267	4.76923	0.6
ENSG00000234663	LINC01934	4	17	7	39	1	2	2	14	0	12	2	3	3	11	9	4	1	0	0	1	7.88775	-2.82122	0.0982104	98	99	33	0.673469	0.85
ENSG00000151461	UPF2	257	288	388	247	393	340	294	514	219	371	197	549	200	196	470	584	308	353	516	511	349.912	-0.616855	0.0982104	3311	3439	3756	0.0957415	1
ENSG00000138080	EMILIN1	421	181	255	249	486	313	305	495	574	335	864	797	133	196	313	346	718	768	1060	1131	422.431	0.543188	0.0984853	3614	2851	7089	1.17266	1
ENSG00000198919	DZIP3	34	110	70	193	85	79	49	126	49	52	74	102	95	9	141	126	74	108	123	89	87.7191	-0.954789	0.0984853	847	949	839	0.12987	1
ENSG00000127241	MASP1	0	0	1	48	51	56	7	94	26	0	7	5	0	12	10	8	4	66	35	106	20.005	2.56472	0.0984853	283	130	406	0.975265	0.8
ENSG00000113248	PCDHB15	9	0	1	0	2	11	0	13	15	0	40	16	0	4	4	0	13	14	6	8	6.01272	3.33582	0.0984853	51	25	131	2.07843	0.7
ENSG00000106633	GCK	4	0	0	19	0	0	1	6	38	0	31	26	0	10	4	0	7	10	5	17	7.40755	3.66997	0.0984853	68	28	150	1.79412	0.65
ENSG00000104450	SPAG1	41	42	44	47	46	19	11	27	13	25	5	44	45	0	74	70	33	70	34	74	37.1345	-1.4173	0.0984853	315	418	346	0.228571	0.95
ENSG00000180155	LYNX1	65	11	49	35	111	58	68	89	96	30	165	130	1	70	73	72	155	125	172	230	75.3614	1.1073	0.0984853	612	462	1343	1.43954	1
ENSG00000149177	PTPRJ	5	0	2	0	21	19	3	62	22	23	24	49	4	31	18	68	43	34	73	49	23.1374	1.95028	0.0984853	157	142	408	1.69427	0.9
ENSG00000159882	ZNF230	0	0	0	0	13	1	0	1	10	0	13	11	0	1	18	0	15	12	36	3	4.84233	3.92525	0.0984853	25	19	115	3.84	0.6
ENSG00000113810	SMC4	223	73	134	325	309	141	238	283	97	175	70	193	25	38	128	618	176	66	252	209	175.577	-0.900672	0.0988987	1998	2080	1693	0.193694	1
ENSG00000170522	ELOVL6	32	0	0	0	13	0	0	19	1	5	52	38	0	11	5	5	13	14	22	5	9.34055	3.13727	0.0990324	70	47	188	2.01429	0.7
ENSG00000175471	MCTP1	30	51	40	28	22	43	46	99	47	36	0	29	35	15	42	72	37	18	6	55	38.9728	-1.56725	0.0990324	442	423	328	0.214932	0.95
ENSG00000170606	HSPA4	517	107	102	240	534	274	201	411	704	230	753	420	105	290	371	199	552	508	491	917	340.927	0.660598	0.0990324	3320	2346	5580	0.974096	1
ENSG00000196683	TOMM7	3338	1230	1661	3057	3958	3899	2412	5288	3743	1827	5757	5437	1051	1806	5770	2764	4942	9344	5768	5990	3375.5	0.315629	0.0990324	30413	27009	52033	0.822806	1
ENSG00000147912	FBXO10	38	0	0	30	25	4	0	8	19	0	24	4	0	7	1	21	23	33	24	18	11.0322	2.9194	0.0990324	124	94	185	0.733871	0.75
ENSG00000118729	CASQ2	92	6	39	106	219	73	68	118	16	0	327	366	0	3	150	19	133	181	470	208	96.9295	1.43815	0.0995144	737	553	2041	2.019	0.9
ENSG00000112182	BACH2	58	27	10	28	73	24	30	75	72	0	296	80	0	46	66	7	52	51	44	81	46.3739	1.64601	0.101186	397	250	870	1.56171	0.9
ENSG00000112983	BRD8	1783	863	2331	1440	1085	1194	1051	1024	889	1453	1308	3269	907	1134	962	1188	876	987	1620	2031	1399.88	-0.640429	0.101623	13113	13172	14223	0.0801495	1
ENSG00000145730	PAM	920	422	491	861	1885	677	622	1065	1412	396	1207	1029	234	435	766	603	1768	1467	1310	1772	831.565	0.45993	0.103099	8751	5992	13350	0.840818	1
ENSG00000196466	ZNF799	0	0	0	10	7	4	0	21	19	0	24	17	0	10	5	26	25	18	7	0	7.98803	3.53571	0.103099	61	45	148	1.68852	0.65
ENSG00000198417	MT1F	19	14	18	12	6	36	19	25	1	119	0	3	1	0	12	16	20	10	5	22	20.694	-2.20747	0.103621	269	266	92	0.64684	0.9
ENSG00000116761	CTH	27	14	27	23	15	6	7	19	0	6	0	0	0	0	6	6	1	7	1	10	9.02784	-2.87568	0.103679	144	122	53	0.479167	0.75
ENSG00000198399	ITSN2	297	436	303	425	484	447	344	659	325	237	184	464	132	160	433	562	372	314	470	515	357.584	-0.601106	0.103679	3957	3616	3947	0.0836492	1
ENSG00000232160	RAP2C-AS1	14	15	0	13	0	11	0	0	10	6	0	0	16	0	3	1	0	0	0	2	5.80118	-4.27009	0.103679	69	79	12	0.971014	0.5
ENSG00000008853	RHOBTB2	29	0	0	0	21	19	8	14	32	33	45	63	0	25	21	9	44	33	39	40	20.4112	2.15409	0.103679	156	119	356	1.51923	0.8
ENSG00000197302	ZNF720	30	1	0	6	51	17	32	53	77	3	46	25	0	28	28	37	18	66	11	85	25.183	1.84327	0.103679	270	154	460	1.13333	0.9
ENSG00000101596	SMCHD1	160	163	125	142	181	160	106	276	98	77	182	179	177	29	136	274	122	170	142	122	148.478	-0.820065	0.103679	1488	1520	1501	0.0127688	1
ENSG00000075035	WSCD2	0	6	0	0	26	4	0	25	4	1	69	8	0	0	25	13	15	42	9	60	10.799	2.88864	0.104003	66	49	258	3.16667	0.7
ENSG00000079337	RAPGEF3	45	44	24	9	10	43	29	19	7	26	0	8	14	27	21	1	8	11	9	8	21.5444	-1.91447	0.10415	256	256	107	0.582031	0.95
ENSG00000073350	LLGL2	1	3	0	2	3	43	0	7	27	10	47	11	0	4	0	0	17	8	22	23	9.3372	2.87242	0.10415	96	59	169	1.14583	0.75
ENSG00000167676	PLIN4	0	0	62	17	12	1	0	43	9	0	0	10	0	15	3	1	11	16	20	19	12.2308	2.97175	0.10415	144	84	155	0.493056	0.7
ENSG00000143858	SYT2	36	57	41	62	26	38	60	20	28	5	19	32	6	17	39	29	26	8	12	24	30.947	-1.34824	0.104809	373	373	212	0.431635	1
ENSG00000065911	MTHFD2	482	230	181	250	137	279	112	208	181	683	497	167	52	105	284	242	231	276	203	390	256.242	-0.768844	0.104809	2743	2795	2395	0.145826	1
ENSG00000023445	BIRC3	122	48	18	70	60	93	43	95	37	107	93	69	37	20	76	173	25	60	91	160	69.2571	-0.83005	0.104809	693	787	710	0.111111	1
ENSG00000109390	NDUFC1	466	343	86	489	770	397	205	635	543	253	960	710	72	256	748	457	803	1166	1128	1121	478.072	0.671912	0.10481	4187	3516	8092	1.09291	1
ENSG00000172757	CFL1	2052	781	801	1384	2565	1536	1059	2715	2227	978	2224	2414	344	896	1910	1767	2884	2600	3322	4538	1645.31	0.424472	0.105011	16098	12612	26385	0.855572	1
ENSG00000165288	BRWD3	90	70	71	77	89	26	48	108	68	57	68	81	89	8	102	126	28	45	46	88	69.8735	-1.11692	0.10505	704	756	629	0.180398	1
ENSG00000257815	CNOT2-DT	0	0	0	1	2	0	0	9	18	0	1	34	0	20	10	8	5	16	6	19	6.52538	3.37489	0.105653	30	19	130	3.7	0.65
ENSG00000147883	CDKN2B	36	0	0	36	24	3	10	60	23	0	35	10	0	6	28	1	14	22	21	73	15.1885	2.50251	0.106737	192	114	288	0.90625	0.8
ENSG00000102683	SGCG	126	13	0	2	154	2	41	46	20	0	4	27	0	17	13	0	34	21	25	45	24.2335	2.2951	0.106737	404	197	393	0.485149	0.8
ENSG00000087258	GNAO1	15	8	8	33	15	48	0	71	49	0	201	54	0	6	51	4	37	28	81	37	28.7333	1.90292	0.106737	247	167	579	1.66802	0.85
ENSG00000125841	NRSN2	3	0	2	0	21	0	9	21	17	2	9	7	0	4	18	0	6	7	37	34	7.46915	3.12837	0.107023	75	34	163	1.72	0.75
ENSG00000162408	NOL9	63	19	21	75	120	49	98	121	65	14	171	196	28	107	38	76	95	137	165	170	80.316	0.940672	0.107747	645	481	1347	1.34264	1
ENSG00000137814	HAUS2	6	0	0	0	2	0	0	16	15	20	8	13	0	9	0	8	6	19	7	10	6.3292	3.54563	0.107819	59	34	105	1.20339	0.65
ENSG00000188994	ZNF292	197	407	361	255	621	425	422	578	302	303	251	446	287	135	362	494	356	352	358	247	359.195	-0.753874	0.108308	3871	3513	3646	0.034358	1
ENSG00000109743	BST1	26	11	0	0	40	42	10	43	30	0	0	37	0	15	22	0	35	64	44	11	17.2835	2.90416	0.108545	202	111	319	1.0297	0.7
ENSG00000230551	AC021078.1	14	0	1	0	5	12	6	16	11	0	66	23	0	9	12	0	6	9	34	13	9.36306	2.84961	0.108583	65	45	192	2.26154	0.75
ENSG00000196372	ASB13	0	2	2	19	33	30	15	34	66	0	18	34	0	12	7	21	21	37	30	45	17.1678	2.19032	0.108583	201	96	330	1.16418	0.85
ENSG00000133104	SPART	266	244	186	270	276	340	156	473	271	290	223	208	438	82	326	180	242	383	427	359	283.572	-0.639604	0.1089	2772	2696	2944	0.0894661	1
ENSG00000172995	ARPP21	89	143	11	42	69	33	0	3	105	36	67	0	33	62	4	22	5	0	0	7	42.4126	-1.95917	0.109177	531	413	318	0.178908	0.8
ENSG00000142661	MYOM3	0	2	44	1	3	1	26	1	1	1	0	0	14	0	15	6	7	1	1	3	8.93713	-2.91982	0.109814	80	110	17	1.1625	0.8
ENSG00000133142	TCEAL4	1814	1314	537	1435	1465	1723	789	1261	1281	702	1121	1400	437	451	1509	853	1178	1496	1734	1440	1099.73	-0.414642	0.110303	12321	11113	12827	0.139112	1
ENSG00000118523	CCN2	11819	1557	1045	3590	9219	3538	4279	9530	8369	4533	12198	4016	1618	8266	1960	2540	13758	7757	6899	16744	5881.71	0.977185	0.111358	57479	36479	96756	1.04868	1
ENSG00000105568	PPP2R1A	58	18	24	125	115	78	74	112	180	35	206	149	12	63	66	82	190	130	192	223	89.1709	0.955818	0.111358	819	572	1560	1.20635	1
ENSG00000122547	EEPD1	0	0	1	0	40	54	1	36	14	0	0	10	0	0	3	5	37	20	46	11	10.2677	3.39122	0.112022	146	64	214	1.0274	0.65
ENSG00000026508	CD44	1111	568	262	577	2141	413	658	1313	2053	266	1218	1465	550	295	1793	907	1692	2266	1275	2325	971.838	0.542208	0.114988	9362	7105	16043	0.954711	1
ENSG00000176148	TCP11L1	2	21	0	0	65	21	1	21	23	0	0	24	0	3	21	10	25	36	30	41	13.1817	2.8409	0.115219	154	76	268	1.24675	0.75
ENSG00000159423	ALDH4A1	29	7	2	5	49	35	0	59	54	13	69	68	12	14	21	19	22	96	69	36	27.01	1.51977	0.1153	253	143	536	1.55336	0.95
ENSG00000142173	COL6A2	550	358	400	418	645	569	289	855	832	219	875	783	123	204	588	428	1375	833	1482	1682	560.86	0.516764	0.115479	5135	3942	9566	1.09523	1
ENSG00000142669	SH3BGRL3	45	1	1	24	60	23	6	107	13	14	94	15	0	15	40	14	43	42	60	125	27.815	1.58366	0.116503	294	168	574	1.38095	0.95
ENSG00000163331	DAPL1	17	0	0	8	95	3	41	22	72	0	92	103	13	7	34	5	63	47	37	4	27.3038	2.07035	0.116503	258	121	542	1.63178	0.85
ENSG00000006756	ARSD	18	1	33	33	69	69	23	84	36	15	93	63	0	51	35	10	74	41	50	121	39.3293	1.41366	0.116744	381	237	682	1.16798	0.95
ENSG00000178980	SELENOW	1443	559	640	1027	1711	1013	773	1738	1473	732	1682	1841	327	630	1325	837	1862	2176	1958	2422	1128.62	0.349599	0.117336	11109	8676	17493	0.793681	1
ENSG00000087076	HSD17B14	1	18	6	2	58	3	29	32	24	0	17	21	0	12	36	0	23	38	20	15	15.4257	2.30799	0.117337	173	95	260	0.953757	0.85
ENSG00000163219	ARHGAP25	0	9	2	0	52	6	0	54	12	0	0	24	0	20	23	57	30	33	12	48	15.31	2.9593	0.117724	135	97	285	1.39259	0.7
ENSG00000154945	ANKRD40	188	87	41	78	193	178	73	240	282	59	249	243	44	101	136	136	226	250	244	306	142.791	0.620823	0.11775	1419	1020	2334	0.926004	1
ENSG00000225972	MTND1P23	29	55	26	30	27	18	27	31	8	15	40	14	27	13	32	31	4	16	18	16	25.91	-1.47691	0.117952	266	290	187	0.387218	1
ENSG00000171051	FPR1	14	13	88	31	13	72	15	32	0	0	2	0	3	0	69	30	31	10	16	170	27.5453	-2.14749	0.117952	278	335	274	0.219424	0.8
ENSG00000189159	JPT1	50	22	22	34	36	61	8	100	6	33	23	6	37	25	72	155	37	38	39	31	40.349	-1.23243	0.118926	372	494	341	0.41129	1
ENSG00000157103	SLC6A1	0	0	0	16	25	0	1	13	20	1	20	10	0	1	0	1	11	3	16	1	5.37929	3.49099	0.119771	76	19	120	1.32895	0.7
ENSG00000196549	MME	26	11	34	0	13	17	0	5	1	0	0	0	8	2	40	21	0	12	0	0	10.2689	-3.52169	0.119771	107	157	33	1.15888	0.6
ENSG00000196924	FLNA	12321	5775	4584	9484	12701	7374	7970	10270	15164	5023	17208	19216	4727	6428	11353	6266	17804	17075	27200	26648	10543.1	0.454903	0.119771	90666	74877	169714	1.046	1
ENSG00000162576	MXRA8	538	371	325	711	868	465	377	1833	1007	232	1032	1123	238	279	842	581	1060	932	846	1157	632.18	0.414088	0.120494	6727	4680	10137	0.811209	1
ENSG00000143196	DPT	177	231	138	120	275	291	79	747	612	66	212	586	158	43	435	156	1296	554	1499	417	326.557	0.776915	0.1209	2736	1851	6241	1.60453	1
ENSG00000163820	FYCO1	317	145	67	165	458	188	136	446	391	150	314	459	81	85	334	169	516	578	866	370	256.668	0.62727	0.1209	2463	1752	4483	1.10881	1
ENSG00000177733	HNRNPA0	823	318	341	455	817	745	441	1130	915	373	1412	1150	212	297	807	621	1028	1171	1328	1990	686.492	0.423491	0.1209	6358	5136	11238	0.959736	1
ENSG00000124440	HIF3A	133	125	73	154	66	93	79	27	35	107	42	104	11	82	78	24	48	64	81	43	78.2166	-1.07432	0.1209	892	877	592	0.319507	1
ENSG00000011028	MRC2	719	110	113	556	726	501	159	1280	461	59	436	399	54	295	363	465	690	552	850	947	397.232	0.761207	0.120943	4684	3099	6636	0.755124	1
ENSG00000144136	SLC20A1	264	95	290	126	152	124	93	344	92	85	54	180	181	49	127	201	165	69	114	460	160.077	-0.863788	0.121883	1665	1586	1679	0.0558559	1
ENSG00000148154	UGCG	180	156	237	243	139	232	97	317	147	130	58	197	81	112	224	306	111	228	116	557	182.597	-0.777064	0.121883	1878	1886	1982	0.0511182	1
ENSG00000197361	FBXL22	0	0	0	0	23	15	7	13	18	0	36	9	0	0	8	4	17	25	32	14	8.14602	3.06197	0.121909	76	34	187	2.01316	0.65
ENSG00000165192	ASB11	27	37	25	28	27	43	29	34	12	29	31	30	37	21	27	38	12	18	20	31	30.0634	-1.18754	0.122834	291	320	236	0.28866	1
ENSG00000147454	SLC25A37	709	1653	217	271	366	640	129	362	268	298	403	324	100	134	269	173	193	310	262	364	386.886	-0.776691	0.123109	4913	4459	2986	0.299817	1
ENSG00000065548	ZC3H15	451	178	226	470	381	442	246	533	358	311	282	473	138	168	464	447	292	507	344	590	335.398	-0.446923	0.123558	3596	3373	3928	0.154338	1
ENSG00000070404	FSTL3	76	41	40	61	84	56	29	108	209	21	452	154	70	63	111	61	201	184	120	338	103.905	0.964881	0.123906	725	566	1913	1.85793	1
ENSG00000114026	OGG1	17	10	1	1	41	27	20	58	45	0	20	48	7	9	7	10	45	43	47	36	19.7975	1.75439	0.125004	220	100	392	1.32727	0.95
ENSG00000134186	PRPF38B	331	260	246	333	331	444	206	303	187	207	506	491	281	153	324	502	282	383	229	571	315.664	-0.620259	0.12535	2848	3134	3436	0.106039	1
ENSG00000134020	PEBP4	13	0	1	4	8	12	4	11	58	7	23	35	0	16	39	0	23	45	70	30	15.8789	2.20568	0.125679	118	80	319	2.02542	0.85
ENSG00000164949	GEM	295	105	91	147	285	252	245	264	658	60	843	222	87	183	214	113	487	451	441	522	256.371	0.779556	0.125679	2402	1609	4356	1.14363	1
ENSG00000155254	MARVELD1	336	112	112	241	397	226	215	603	320	91	289	486	117	136	292	198	558	529	532	563	268.634	0.497118	0.125679	2653	1940	4413	0.932152	1
ENSG00000156239	N6AMT1	3	0	1	0	12	7	16	24	16	0	25	7	0	3	0	3	7	22	9	15	6.7755	2.97444	0.125679	79	30	140	1.39241	0.75
ENSG00000143067	ZNF697	1	0	0	0	16	15	0	37	3	0	7	36	12	7	8	12	10	24	30	22	9.70946	2.77955	0.125772	72	48	192	2	0.75
ENSG00000112137	PHACTR1	114	165	164	171	142	177	96	88	127	80	62	198	83	33	127	85	146	184	189	133	125.831	-0.755521	0.125772	1324	1262	1302	0.0302115	1
ENSG00000136999	CCN3	3206	474	193	3396	8308	1938	1807	3716	4194	375	3425	1902	550	1615	1969	2167	3926	4657	3480	7630	2392.65	1.06112	0.126548	27607	16075	42853	0.969971	1
ENSG00000261801	LOXL1-AS1	0	0	0	0	24	0	10	6	14	6	27	20	0	0	5	0	4	5	14	16	5.91826	3.79068	0.126713	60	21	130	1.81667	0.6
ENSG00000244509	APOBEC3C	4	0	1	13	20	10	0	16	22	0	4	20	0	0	10	2	34	53	39	28	9.78047	2.61992	0.128066	86	40	236	2.27907	0.75
ENSG00000134986	NREP	0	26	8	18	22	7	1	45	11	0	37	48	0	1	72	13	54	132	93	45	23.6319	1.99393	0.128103	138	145	488	2.48551	0.85
ENSG00000132967	HMGB1P5	164	199	81	159	175	136	102	203	223	169	130	154	155	79	188	347	139	244	166	291	170.404	-0.595703	0.129264	1611	1700	1804	0.0645562	1
ENSG00000159216	RUNX1	41	15	50	79	66	48	8	192	118	1	139	103	43	46	47	59	91	72	110	426	70.5219	1.21203	0.130816	618	391	1363	1.57282	1
ENSG00000101160	CTSZ	449	148	153	382	819	349	170	879	583	198	447	431	173	287	283	581	580	581	521	1102	390.241	0.470812	0.131253	4130	2886	6230	0.809685	1
ENSG00000142227	EMP3	80	30	66	56	186	102	45	223	181	40	116	130	0	82	94	126	165	176	200	325	99.4342	1.05245	0.131476	1009	639	1784	1.13479	0.95
ENSG00000101367	MAPRE1	256	82	65	154	319	126	78	208	160	91	256	242	47	154	140	160	295	332	370	414	168.673	0.583354	0.132077	1539	1199	2750	1.0078	1
ENSG00000187498	COL4A1	726	260	277	764	1538	735	275	1217	1144	510	2003	948	405	317	880	1234	1490	1163	1861	2145	831.882	0.522326	0.132169	7446	6066	13826	1.04217	1
ENSG00000087087	SRRT	221	290	231	175	239	154	190	208	198	217	220	208	134	166	194	267	159	276	223	266	215.894	-0.624235	0.132493	2123	2073	2163	0.0423928	1
ENSG00000136098	NEK3	0	4	61	52	10	57	7	30	2	19	13	2	28	26	54	11	30	7	12	5	24.9595	-1.71129	0.132493	242	293	137	0.644628	0.95
ENSG00000124107	SLPI	23	8	0	0	51	140	0	138	39	0	4	22	0	8	139	118	58	48	40	30	34.6017	2.58326	0.133064	399	428	438	0.0250627	0.75
ENSG00000174516	PELI3	38	0	0	27	45	0	9	35	43	14	25	52	1	18	25	15	29	37	36	66	20.7184	1.96449	0.133582	211	129	386	1.21801	0.85
ENSG00000196247	ZNF107	0	0	6	16	27	0	0	33	43	0	24	0	0	6	11	1	1	20	12	20	8.66611	3.25262	0.134059	125	34	186	1.216	0.65
ENSG00000186591	UBE2H	735	370	249	466	869	389	360	668	1015	545	1140	749	94	425	631	470	1073	1041	745	1682	593.653	0.505223	0.134059	5666	4309	9407	0.899753	1
ENSG00000182195	LDOC1	413	257	263	588	681	653	345	683	1290	311	1168	1706	263	234	1081	551	1004	1347	2038	1333	674.75	0.544761	0.134059	5484	4725	11484	1.23249	1
ENSG00000134824	FADS2	366	69	48	113	368	71	98	201	204	122	193	160	50	184	135	137	254	454	253	480	170.395	0.641571	0.134059	1660	1209	2751	0.928916	1
ENSG00000140386	SCAPER	326	243	114	341	320	193	204	282	282	131	137	229	96	95	236	273	260	203	294	359	215.24	-0.496229	0.134059	2436	2157	2461	0.124795	1
ENSG00000164168	TMEM184C	4	48	0	34	82	35	3	54	100	41	78	80	10	25	42	4	34	89	56	40	37.4749	1.4824	0.134771	401	221	638	1.0399	0.95
ENSG00000205269	TMEM170B	10	34	100	20	37	35	11	27	30	34	33	7	43	2	49	27	24	42	44	5	34.3082	-1.40167	0.134887	338	363	251	0.331361	1
ENSG00000143740	SNAP47	79	4	0	3	35	43	15	120	47	0	69	43	4	15	58	106	40	82	133	107	38.1421	1.75956	0.135575	346	312	691	1.09538	0.9
ENSG00000156313	RPGR	53	41	82	15	38	41	54	91	17	17	31	24	45	7	25	56	14	57	28	11	39.7115	-1.3997	0.135575	449	429	318	0.247216	1
ENSG00000173334	TRIB1	122	70	210	28	61	149	74	189	15	119	154	46	41	96	103	127	103	20	25	322	104.774	-1.16316	0.135575	1037	1043	1031	0.0115718	1
ENSG00000198026	ZNF335	82	17	65	73	41	42	46	57	38	14	16	28	55	17	11	79	24	23	50	25	42.368	-1.17124	0.135575	475	484	319	0.347368	1
ENSG00000221866	PLXNA4	74	93	55	58	21	105	86	87	188	27	82	126	157	4	87	64	64	49	170	121	86.997	-0.878938	0.1357	794	806	912	0.133501	1
ENSG00000233005	AC018742.1	27	0	0	10	21	0	5	15	62	45	62	0	0	0	1	0	36	39	7	28	15.226	3.30726	0.136226	185	88	270	0.983784	0.65
ENSG00000175161	CADM2	4	1	0	45	40	0	0	85	0	0	11	31	0	0	15	0	12	10	44	12	11.261	3.01545	0.136226	175	65	245	1.02857	0.6
ENSG00000262902	MTCO1P40	16	41	17	22	9	20	23	18	14	28	30	3	12	6	22	25	23	25	9	16	20.1022	-1.41148	0.136226	208	226	153	0.350962	1
ENSG00000168487	BMP1	11	91	45	36	25	34	19	57	23	71	5	11	13	14	26	57	38	24	36	42	36.5251	-1.23162	0.136635	412	403	275	0.31068	1
ENSG00000125375	DMAC2L	0	9	0	6	22	3	0	31	5	8	45	23	0	1	30	10	21	52	34	45	12.6784	2.48379	0.136656	84	66	279	2.53571	0.8
ENSG00000276070	CCL4L2	0	0	3	50	15	18	0	116	7	14	74	12	0	3	0	27	60	3	17	13	17.1776	2.3421	0.136656	223	112	320	0.932735	0.75
ENSG00000197879	MYO1C	502	196	245	385	622	402	259	657	606	193	584	584	113	271	487	245	718	701	816	882	407.417	0.460096	0.136874	4067	3027	6441	0.839439	1
ENSG00000118420	UBE3D	0	0	0	27	30	16	23	9	8	0	0	10	0	10	2	0	11	23	11	23	8.96675	3.43536	0.137155	113	68	135	0.59292	0.65
ENSG00000281103	TRG-AS1	395	230	547	305	251	307	396	207	221	494	268	726	221	318	174	173	207	306	305	437	346.402	-0.694328	0.137155	3353	3242	3246	0.00119296	1
ENSG00000171388	APLN	70	2	0	1	110	28	12	34	75	44	3	49	0	119	52	14	37	60	42	44	38.7983	1.81231	0.137155	376	223	573	0.930851	0.9
ENSG00000197579	TOPORS	170	183	209	269	206	153	243	355	168	126	149	295	187	120	213	139	209	212	241	162	202.527	-0.574629	0.137155	2082	1892	2117	0.108069	1
ENSG00000075420	FNDC3B	327	87	134	175	539	195	131	435	420	131	418	293	47	121	183	365	419	426	307	501	238.505	0.540124	0.137561	2574	1775	3879	0.817405	1
ENSG00000154654	NCAM2	12	10	55	2	2	13	14	15	0	0	0	14	0	0	2	9	12	0	0	0	9.5059	-3.0765	0.137561	123	117	43	0.601626	0.6
ENSG00000145604	SKP2	0	30	0	0	25	67	0	15	9	5	0	61	0	30	74	23	42	45	59	10	21.8634	2.95774	0.137832	151	199	296	0.642384	0.7
ENSG00000111328	CDK2AP1	476	274	269	194	787	286	181	600	736	80	370	513	129	95	347	407	598	709	726	690	357.194	0.428007	0.137832	3883	2643	5824	0.819212	1
ENSG00000198690	FAN1	40	11	15	43	67	13	43	43	15	35	0	5	38	4	33	56	30	31	43	28	29.7354	-1.47721	0.137832	325	327	266	0.187692	0.95
ENSG00000169926	KLF13	306	135	166	148	368	201	174	466	243	81	451	322	62	141	213	222	409	547	508	512	240.09	0.544136	0.137902	2288	1708	3967	0.987325	1
ENSG00000162998	FRZB	1956	543	519	1210	2564	1508	1119	1427	4073	524	2726	1853	278	1080	1466	1183	1788	2623	1632	2904	1421.86	0.550282	0.138183	15443	10306	22670	0.800622	1
ENSG00000135333	EPHA7	0	0	0	0	8	0	0	7	18	0	1	20	0	7	10	5	9	4	35	0	4.91357	4.1434	0.138183	33	15	109	2.84848	0.55
ENSG00000145936	KCNMB1	446	82	101	399	416	346	177	343	347	85	509	742	155	192	457	178	717	697	934	872	339.201	0.687936	0.138193	2742	2426	5769	1.21918	1
ENSG00000227124	ZNF717	22	4	0	7	16	0	3	14	19	44	38	25	0	29	7	5	46	54	11	30	17.2316	2.01037	0.138356	129	92	282	1.47287	0.85
ENSG00000226833	AC092164.1	6	22	0	47	80	8	6	27	23	7	31	69	0	30	30	7	44	49	73	19	24.3609	1.81248	0.13851	226	133	445	1.38053	0.9
ENSG00000050426	LETMD1	64	57	170	102	82	90	57	165	136	112	75	68	94	38	137	126	87	114	125	53	100.391	-0.835365	0.138604	1035	1009	943	0.0637681	1
ENSG00000126603	GLIS2	300	75	102	213	337	151	27	370	328	21	98	479	0	65	254	129	369	523	479	471	186.67	1.1834	0.139379	1924	1272	3519	1.16788	0.95
ENSG00000233098	CCDC144NL-AS1	8	4	1	0	23	3	17	56	60	0	72	6	0	0	7	11	16	26	73	16	14.9976	2.32837	0.139379	172	51	348	1.72674	0.8
ENSG00000203706	SERTAD4-AS1	88	49	56	63	210	78	37	104	109	4	218	154	10	31	170	134	193	270	332	189	99.0668	0.944388	0.140001	798	689	1810	1.40476	1
ENSG00000083896	YTHDC1	571	427	425	700	723	685	408	722	739	438	638	735	249	222	583	434	550	687	568	578	521.078	-0.386259	0.140001	5838	4920	6162	0.212744	1
ENSG00000162433	AK4	254	39	51	229	340	67	124	301	263	141	227	396	64	99	174	65	240	350	320	243	171.241	0.67983	0.140269	1809	1208	2779	0.868436	1
ENSG00000132182	NUP210	0	0	15	0	18	0	0	28	16	9	3	17	0	0	0	149	0	14	8	5	12.4269	3.81077	0.140269	86	173	109	0.744186	0.55
ENSG00000221821	C6orf226	17	24	12	8	74	18	25	58	85	11	91	52	16	25	33	58	62	96	52	100	38.4992	1.061	0.140269	332	222	695	1.4247	1
ENSG00000112159	MDN1	207	86	141	185	247	208	77	252	188	140	130	156	154	39	172	297	157	167	202	216	162.498	-0.66401	0.140269	1731	1667	1754	0.05026	1
ENSG00000215114	UBXN2B	71	23	28	53	52	30	27	40	23	54	2	16	67	26	52	47	33	109	85	42	44.8097	-1.10014	0.140269	401	452	428	0.0598504	1
ENSG00000127191	TRAF2	16	0	2	6	44	0	16	21	1	2	21	24	0	5	4	7	26	56	24	26	11.4483	2.08186	0.140269	108	53	248	1.80556	0.85
ENSG00000024422	EHD2	296	119	113	103	415	200	238	345	425	61	187	405	100	178	172	169	454	360	470	568	233.592	0.624064	0.140269	2315	1571	3807	0.965875	1
ENSG00000128340	RAC2	0	27	16	0	9	8	0	110	24	0	17	46	0	19	82	224	39	50	25	87	32.4014	2.32692	0.140269	194	357	426	0.35567	0.75
ENSG00000158163	DZIP1L	47	78	125	94	39	62	81	43	25	24	24	91	123	38	53	32	25	75	52	113	70.6691	-1.19411	0.141152	618	719	525	0.313916	1
ENSG00000134259	NGF	54	15	16	0	52	58	3	59	5	16	161	62	0	53	19	26	67	49	9	246	38.8781	1.60116	0.141754	278	207	763	2	0.9
ENSG00000156466	GDF6	0	7	0	38	5	9	0	19	26	0	51	18	4	14	7	12	24	15	45	27	13.4442	2.21297	0.141754	104	77	244	1.60577	0.8
ENSG00000130066	SAT1	1427	639	915	975	854	808	338	1549	743	1461	1136	926	300	280	654	1418	545	648	821	2018	868.065	-0.599263	0.142144	9709	8935	9520	0.0602534	1
ENSG00000145284	SCD5	51	4	0	5	58	91	10	35	53	0	20	89	0	17	38	56	28	80	51	63	29.5234	1.88908	0.142347	307	255	494	0.778502	0.85
ENSG00000083520	DIS3	200	111	54	145	174	109	111	128	204	124	108	73	131	38	167	130	112	204	99	165	126.196	-0.742694	0.142347	1360	1282	1305	0.0169118	1
ENSG00000165055	METTL2B	7	0	0	2	26	36	10	20	7	24	16	20	0	9	4	0	38	30	23	28	12.7049	2.35301	0.144357	132	83	217	1.01515	0.8
ENSG00000112715	VEGFA	160	45	57	44	109	111	52	174	14	100	44	54	54	94	73	66	29	19	37	165	75.7676	-1.09087	0.144986	866	762	739	0.0265589	1
ENSG00000116774	OLFML3	146	69	205	142	241	248	119	677	229	19	457	326	33	95	304	175	444	339	306	295	203.739	0.716654	0.144994	2095	1460	3409	0.93031	1
ENSG00000143387	CTSK	149	24	8	86	124	155	9	497	109	12	114	156	11	24	206	120	303	203	225	194	104.071	1.15669	0.144994	1173	780	1949	0.99659	1
ENSG00000218175	AC016739.1	29	17	21	103	139	66	24	77	58	15	106	111	1	25	77	32	146	120	121	156	57.5469	1.12795	0.144994	549	385	1059	1.22769	1
ENSG00000153147	SMARCA5	351	192	258	314	435	434	386	399	294	177	321	267	160	114	384	192	239	317	334	413	284.618	-0.558071	0.144994	3240	2848	3133	0.087963	1
ENSG00000236548	RNF217-AS1	0	0	1	1	14	0	0	10	25	10	9	18	0	8	0	0	9	9	2	0	5.21923	3.61964	0.144994	61	12	104	1.5082	0.6
ENSG00000124228	DDX27	243	185	301	199	229	349	152	327	207	239	344	287	179	109	280	255	320	328	322	360	251.296	-0.479813	0.144994	2431	2382	2833	0.18552	1
ENSG00000204219	TCEA3	131	101	58	108	214	147	66	208	225	50	246	216	32	45	117	62	175	302	236	199	123.603	0.559826	0.146695	1308	872	2066	0.912844	1
ENSG00000070087	PFN2	1232	283	403	837	1956	1073	571	772	1666	391	2209	1273	366	584	1330	716	1607	2208	1493	2120	979.697	0.517706	0.146695	9184	7202	15888	0.945775	1
ENSG00000164104	HMGB2	175	120	141	138	178	165	66	243	124	138	128	172	89	48	267	313	105	301	187	146	151.546	-0.689808	0.146695	1488	1612	1632	0.0134409	1
ENSG00000265817	FSBP	1	5	0	0	27	6	0	22	31	13	16	24	0	7	22	30	40	28	18	3	12.118	2.56475	0.146695	105	77	216	1.32381	0.8
ENSG00000263883	EEF1DP7	2	32	0	0	22	0	7	14	0	0	13	59	0	36	7	0	1	2	4	24	11.4224	3.21014	0.146695	77	48	175	1.64935	0.65
ENSG00000067141	NEO1	736	266	104	360	871	315	432	527	600	163	529	649	96	353	289	311	651	629	754	913	414.755	0.560521	0.146865	4374	3072	6476	0.778235	1
ENSG00000185432	METTL7A	902	474	473	550	662	823	426	1086	465	326	432	904	206	184	835	895	637	971	877	419	570.259	-0.551141	0.147624	6187	5910	6637	0.117504	1
ENSG00000111110	PPM1H	10	0	0	0	40	46	3	25	17	0	62	24	31	10	10	37	31	43	29	19	19.3091	2.17524	0.147627	141	137	300	1.15603	0.8
ENSG00000173039	RELA	230	122	67	142	339	141	166	359	260	127	341	277	36	116	126	152	319	234	339	429	185.648	0.563798	0.147645	1953	1309	3013	0.872504	1
ENSG00000160654	CD3G	0	0	0	0	6	7	0	11	0	0	27	7	0	11	0	45	10	4	6	46	7.14681	3.4094	0.147738	24	52	128	3.16667	0.55
ENSG00000160818	GPATCH4	88	74	153	196	211	108	106	119	50	229	57	88	62	97	81	193	120	160	108	257	129.429	-0.781643	0.14828	1334	1290	1267	0.0172414	1
ENSG00000158859	ADAMTS4	118	162	455	49	1	335	74	92	0	73	0	134	270	33	65	4	89	35	38	1011	160.693	-2.87636	0.14828	1359	1605	1433	0.126564	0.9
ENSG00000179222	MAGED1	266	56	57	121	320	58	98	247	186	45	203	224	94	92	126	300	390	327	312	512	168.512	0.653367	0.148638	1454	1221	2813	1.09491	1
ENSG00000137142	IGFBPL1	0	19	0	67	44	19	7	43	59	10	86	10	0	15	99	13	67	122	27	171	33.9007	1.80588	0.148638	268	234	644	1.52985	0.85
ENSG00000139329	LUM	244	156	122	134	460	381	50	2842	555	44	278	794	38	68	532	504	755	642	1526	644	401.782	1.23749	0.148638	4988	2205	8564	1.27486	1
ENSG00000146411	SLC2A12	0	0	0	12	21	5	3	11	24	0	1	4	0	7	29	3	18	23	29	50	9.02546	2.8774	0.148812	76	52	188	1.78947	0.75
ENSG00000107104	KANK1	779	330	179	440	1152	771	548	593	1353	198	928	989	150	182	684	375	1082	1438	1321	1060	606.898	0.525967	0.14982	6343	4454	10098	0.8898	1
ENSG00000117411	B4GALT2	204	33	24	130	230	88	51	196	216	51	167	123	31	66	93	104	325	172	251	298	117.265	0.786694	0.150074	1223	809	2044	1.00981	1
ENSG00000231721	LINC-PINT	32	69	52	152	27	103	97	42	51	37	79	32	22	24	13	60	27	45	55	48	55.3091	-1.06094	0.150074	662	637	430	0.312689	1
ENSG00000073711	PPP2R3A	8	49	8	43	109	25	33	71	49	13	190	113	12	25	76	36	82	89	84	185	52.6597	1.1475	0.150284	408	303	997	1.70098	1
ENSG00000134817	APLNR	0	0	0	5	0	15	0	40	13	2	9	47	0	15	5	12	25	6	35	25	10.0582	2.66355	0.150284	75	39	215	2.34667	0.7
ENSG00000213144	AC084880.1	6	17	8	3	53	6	41	3	0	0	0	0	21	0	12	10	1	7	5	15	11.6794	-2.67586	0.150284	137	124	84	0.291971	0.75
ENSG00000136144	RCBTB1	56	0	0	56	67	28	0	41	12	0	41	28	0	26	55	61	54	53	41	49	27.0334	2.22871	0.150284	260	256	412	0.6	0.75
ENSG00000166073	GPR176	355	19	45	125	355	94	80	208	194	127	422	121	13	114	183	70	188	262	203	480	151.251	0.862517	0.150284	1602	1111	2547	0.89638	1
ENSG00000166750	SLFN5	17	21	44	41	66	48	35	96	1	60	9	82	38	6	46	125	26	36	42	61	43.7192	-1.37632	0.150284	429	475	425	0.11655	1
ENSG00000242372	EIF6	115	32	64	52	154	58	51	187	121	79	227	190	40	84	105	139	132	199	196	333	108.875	0.65686	0.150284	913	735	1823	1.19168	1
ENSG00000210164	MT-TG	72	200	37	31	40	71	40	42	38	47	74	26	33	27	140	29	61	156	35	38	63.2332	-0.953103	0.150284	618	700	537	0.263754	1
ENSG00000175040	CHST2	6	62	63	21	0	11	0	22	0	1	0	15	0	1	26	186	2	5	25	60	25.205	-2.55911	0.150379	186	376	130	1.32258	0.75
ENSG00000163577	EIF5A2	33	47	1	2	83	36	4	50	54	8	66	60	20	15	52	27	76	71	82	137	37.4149	1.35654	0.150567	318	230	694	1.45912	1
ENSG00000082068	WDR70	76	90	142	218	167	126	111	199	50	126	68	237	111	84	171	149	153	121	160	156	135.316	-0.713147	0.150567	1305	1320	1395	0.0574713	1
ENSG00000123636	BAZ2B	353	239	485	501	562	446	487	765	337	281	414	762	551	234	519	374	367	315	524	448	453.234	-0.585603	0.150686	4456	4236	4728	0.110413	1
ENSG00000106809	OGN	2494	981	1477	3258	5133	3523	1950	4474	4069	983	6500	3653	1024	1319	4915	2915	4949	6447	6132	4757	3002.13	0.414577	0.150686	28342	23520	47433	0.84373	1
ENSG00000280789	PAGR1	29	37	48	62	44	13	21	48	14	19	0	38	14	10	27	80	26	28	18	46	30.6956	-1.26077	0.150686	335	350	272	0.232836	0.95
ENSG00000101695	RNF125	0	1	8	0	11	0	0	42	12	0	0	20	0	9	27	9	13	28	9	26	8.4356	2.98654	0.150686	74	45	170	1.68919	0.65
ENSG00000131409	LRRC4B	20	0	7	22	62	20	0	47	9	0	36	61	3	2	13	25	55	24	106	33	20.2585	1.77864	0.150686	187	110	435	1.73797	0.85
ENSG00000269113	TRABD2B	36	0	0	35	41	48	25	20	42	9	27	56	0	17	25	0	60	102	131	72	29.035	2.14133	0.150762	256	178	568	1.52344	0.8
ENSG00000170989	S1PR1	94	86	74	31	34	139	44	84	52	31	1	34	48	46	99	96	49	74	60	81	64.0238	-1.27989	0.150762	669	742	515	0.339312	1
ENSG00000118246	FASTKD2	44	17	27	3	95	7	4	111	78	13	88	34	1	9	37	48	29	59	87	118	35.218	1.44329	0.150762	399	201	708	1.27068	1
ENSG00000115468	EFHD1	1435	412	205	572	1282	805	511	714	964	210	1087	932	137	633	693	342	1050	1515	1175	1596	696.318	0.598096	0.150762	7110	5322	10948	0.79128	1
ENSG00000118412	CASP8AP2	100	97	82	167	197	123	92	228	55	77	148	101	124	40	183	140	83	122	143	148	118.046	-0.726569	0.150762	1218	1185	1265	0.0656814	1
ENSG00000118508	RAB32	58	43	13	27	43	29	15	110	68	32	282	137	23	76	70	71	89	88	99	292	69.2958	1.00907	0.150762	438	381	1284	2.06164	1
ENSG00000149557	FEZ1	242	129	92	125	519	186	94	277	398	118	360	241	118	89	236	156	322	469	421	379	213.002	0.471568	0.150762	2180	1496	3475	0.907798	1
ENSG00000089693	MLF2	213	153	90	211	299	238	138	430	271	168	474	395	86	141	270	148	403	447	468	683	243.428	0.50816	0.150762	2211	1715	4011	1.03844	1
ENSG00000177192	PUS1	0	1	6	1	46	26	35	22	21	57	104	42	0	29	35	30	48	29	39	93	29.4838	1.75757	0.150762	215	191	473	1.31163	0.9
ENSG00000092096	SLC22A17	232	170	55	153	322	186	48	236	360	145	348	428	24	132	184	198	360	213	488	547	202.687	0.743902	0.150762	1907	1395	3434	1.06922	1
ENSG00000221890	NPTXR	53	56	85	20	70	114	34	80	176	41	211	269	57	86	75	70	193	141	225	171	99.6721	0.715836	0.150762	729	605	1622	1.39506	1
ENSG00000223653	AL078459.1	17	0	0	0	14	2	0	24	17	0	6	18	0	9	1	8	5	9	0	40	6.43373	3.1178	0.150774	74	28	142	1.54054	0.65
ENSG00000124772	CPNE5	19	31	45	0	2	32	38	9	2	0	0	23	0	15	8	410	10	3	3	23	33.873	-2.23776	0.150774	178	583	90	2.76966	0.8
ENSG00000145715	RASA1	85	132	58	93	138	90	96	130	36	46	59	72	72	22	52	34	55	105	29	31	73.9637	-1.00561	0.15124	904	758	677	0.0896018	1
ENSG00000175029	CTBP2	376	255	190	460	477	421	251	365	300	387	349	260	275	194	247	287	382	457	276	388	326.148	-0.563035	0.151977	3482	3149	3448	0.0858702	1
ENSG00000101463	SYNDIG1	4	1	10	35	26	27	0	13	102	0	23	39	0	33	21	30	29	17	83	88	24.0245	2.14979	0.151977	218	128	453	1.49083	0.85
ENSG00000163512	AZI2	84	29	37	16	81	43	30	36	17	19	14	22	30	8	35	58	43	33	54	20	34.3242	-1.05309	0.152022	392	381	328	0.135204	1
ENSG00000259463	AC020661.2	0	4	12	7	5	23	41	7	0	0	0	0	0	0	4	27	0	0	0	6	7.6585	-3.79413	0.152022	99	118	18	1.0101	0.5
ENSG00000105708	ZNF14	17	6	0	14	29	0	12	26	28	0	5	23	0	4	12	1	22	33	42	16	11.3037	2.26396	0.152022	132	62	228	1.25758	0.8
ENSG00000137766	UNC13C	79	37	139	70	38	31	52	12	14	57	98	46	32	11	19	37	72	49	96	27	53.5017	-1.16061	0.152116	529	553	463	0.170132	1
ENSG00000105974	CAV1	1137	822	731	1154	1792	1239	842	2207	1644	389	1837	2216	590	555	1387	881	1624	2244	2670	1664	1204.59	0.295218	0.152703	11957	9172	18453	0.776198	1
ENSG00000189043	NDUFA4	3524	917	695	1923	3778	2588	1448	2673	3422	1212	4178	3097	383	1099	3647	2080	3095	6915	5330	4295	2328.02	0.489694	0.153119	22180	18417	37882	0.877592	1
ENSG00000115310	RTN4	2715	971	576	1844	3301	1684	998	3456	2807	1025	4771	2646	642	790	2405	1943	2548	3012	2701	4428	1903.77	0.393438	0.153796	19377	14803	30460	0.80802	1
ENSG00000106609	TMEM248	562	204	270	287	697	397	264	617	520	156	672	566	93	230	413	432	691	841	844	732	404.253	0.43901	0.153796	3974	3078	6410	0.83845	1
ENSG00000050327	ARHGEF5	1	0	3	0	8	12	5	5	12	0	49	22	7	3	10	0	37	25	6	12	8.93805	2.38258	0.153796	46	38	179	3.06522	0.8
ENSG00000187109	NAP1L1	2500	1724	1072	1706	2309	1971	1324	2988	2001	1469	2048	2662	800	786	2269	1953	1528	2691	2610	2706	1788.6	-0.302354	0.153796	19064	16788	22329	0.290653	1
ENSG00000260338	LINC01570	11	5	5	5	11	5	23	0	5	9	3	11	3	0	11	14	7	1	4	2	7.13232	-2.184	0.153796	79	91	44	0.594937	0.9
ENSG00000210195	MT-TT	452	1007	233	221	608	433	412	396	354	226	470	113	542	176	471	184	333	487	962	251	433.322	-0.714394	0.153796	4342	4181	4150	0.00713957	1
ENSG00000085224	ATRX	1419	1061	775	1121	1806	1423	922	1792	1457	684	1304	1823	781	462	1310	1236	1169	1471	1340	1357	1153.72	-0.357293	0.154411	12460	10732	13981	0.260754	1
ENSG00000119401	TRIM32	40	21	13	15	50	39	3	92	63	38	66	78	1	25	43	45	73	130	66	105	40.6697	1.17837	0.154411	374	258	748	1.31016	1
ENSG00000259483	AL355073.1	67	70	37	96	82	53	17	69	57	119	39	22	90	20	15	63	34	36	47	75	60.1905	-0.974215	0.155209	667	627	481	0.218891	1
ENSG00000138764	CCNG2	99	125	66	108	109	75	79	151	167	212	91	126	98	67	165	137	85	181	122	79	119.402	-0.663506	0.155313	1191	1164	1178	0.0117548	1
ENSG00000113068	PFDN1	95	92	79	96	165	137	31	311	130	25	385	239	74	72	257	134	245	276	280	442	147.379	0.713386	0.155313	1161	1020	2545	1.31352	1
ENSG00000139697	SBNO1	308	261	146	312	337	284	306	342	232	310	263	388	113	139	236	441	303	342	380	420	277.531	-0.461152	0.155313	2838	2717	3146	0.151163	1
ENSG00000163029	SMC6	128	112	124	73	120	114	114	181	82	47	60	101	84	51	103	199	96	143	101	104	105.945	-0.795879	0.155504	1095	1098	1039	0.0538813	1
ENSG00000087077	TRIP6	301	89	114	172	358	210	120	337	492	39	286	318	94	120	338	184	507	426	403	587	230.363	0.618982	0.155504	2232	1661	3834	0.973566	1
ENSG00000276600	RAB7B	9	0	26	6	14	13	6	47	33	0	0	21	0	10	1	1	31	35	41	20	13.1238	2.50112	0.155571	154	62	252	1.23377	0.8
ENSG00000198522	GPN1	45	15	0	12	57	23	0	52	89	6	71	12	31	40	21	23	28	43	36	89	30.7697	1.4568	0.155571	299	176	517	1.14047	0.9
ENSG00000197694	SPTAN1	237	45	93	257	355	219	134	331	366	88	298	350	67	119	208	144	350	356	463	459	208.224	0.616034	0.155571	2125	1492	3447	0.92	1
ENSG00000148484	RSU1	319	205	100	265	547	323	215	386	490	89	508	473	150	221	496	247	654	731	707	618	332.269	0.534095	0.155571	2939	2409	5335	0.995577	1
ENSG00000133858	ZFC3H1	205	381	195	286	274	301	234	330	77	222	214	328	318	165	135	227	219	179	295	407	260.887	-0.743347	0.155571	2505	2504	2488	0.00638723	1
ENSG00000003249	DBNDD1	3	1	0	0	19	0	32	1	13	6	13	7	0	8	14	1	39	19	15	30	9.72577	2.53994	0.155571	75	57	164	1.42667	0.8
ENSG00000162517	PEF1	243	100	83	256	450	304	82	408	243	156	342	407	86	130	206	173	349	513	447	453	229.97	0.515141	0.156042	2325	1689	3742	0.883011	1
ENSG00000163714	U2SURP	362	407	274	566	524	447	290	616	322	237	615	492	160	165	476	681	331	391	493	423	385.753	-0.50872	0.156514	4045	3900	4372	0.116687	1
ENSG00000169221	TBC1D10B	173	153	343	330	281	252	201	212	249	233	368	292	350	118	174	273	245	213	190	255	258.979	-0.715643	0.156514	2427	2482	2423	0.0243098	1
ENSG00000240160	RN7SL263P	7	11	15	26	1	24	18	14	1	2	1	2	1	4	0	10	1	3	2	5	8.1756	-2.32681	0.156514	119	114	34	0.672269	0.95
ENSG00000226963	AC078883.2	11	11	1	13	0	0	6	0	0	0	0	5	40	0	5	5	2	0	0	17	8.12278	-3.49395	0.156534	42	92	24	1.61905	0.55
ENSG00000122861	PLAU	1	17	42	2	28	44	0	132	48	0	0	33	0	6	23	86	64	46	6	431	36.2468	2.12781	0.156981	314	215	794	1.84395	0.8
ENSG00000047410	TPR	651	495	453	930	1037	610	418	982	795	435	555	691	326	280	646	657	661	597	840	685	597.407	-0.380283	0.157178	6806	5621	7123	0.220688	1
ENSG00000155749	FLACC1	38	23	12	13	28	13	42	3	0	0	0	3	13	17	11	0	0	14	4	25	14.5784	-2.78534	0.157806	172	165	94	0.412791	0.75
ENSG00000172348	RCAN2	1294	235	186	957	1593	644	594	1143	1272	392	1436	1335	436	535	1142	695	1312	1678	1559	1889	867.563	0.529268	0.157806	8310	6575	13752	0.863658	1
ENSG00000179912	R3HDM2	155	129	77	85	107	95	68	130	57	48	61	116	92	15	85	114	147	136	75	137	92.9094	-0.790836	0.157806	951	948	981	0.0347003	1
ENSG00000119632	IFI27L2	178	65	29	156	281	123	99	232	240	50	255	217	76	78	158	126	220	360	256	361	149.548	0.614803	0.157806	1453	1060	2500	0.991053	1
ENSG00000178209	PLEC	470	162	167	391	700	380	305	583	673	208	571	540	64	181	287	439	736	702	379	1175	382.841	0.477058	0.1579	4039	2873	6240	0.833622	1
ENSG00000034713	GABARAPL2	652	494	178	624	1031	573	348	883	1181	359	1396	1084	121	238	734	649	741	1332	988	1148	622.877	0.446472	0.158014	6323	4732	10022	0.836628	1
ENSG00000182054	IDH2	51	0	9	38	121	45	61	121	80	6	77	79	0	27	75	92	109	92	110	144	53.1472	1.46363	0.158088	532	377	960	1.09586	0.9
ENSG00000084764	MAPRE3	12	2	0	33	37	14	0	13	12	8	29	25	0	18	17	5	11	35	64	48	15.2659	1.94884	0.158857	131	91	292	1.53435	0.85
ENSG00000146425	DYNLT1	279	87	108	187	247	241	96	351	271	127	427	418	71	120	394	185	385	630	554	531	236.948	0.516769	0.15897	1994	1775	3934	1.08275	1
ENSG00000103249	CLCN7	14	1	0	33	22	0	0	20	0	0	45	26	1	0	2	0	13	42	43	6	9.82282	2.8759	0.15897	90	51	217	1.84444	0.65
ENSG00000108984	MAP2K6	17	2	28	15	18	35	16	71	0	17	31	24	40	0	31	46	11	11	41	0	22.9278	-1.87109	0.15897	219	247	207	0.182648	0.85
ENSG00000171940	ZNF217	13	8	7	13	46	2	3	71	52	0	113	23	37	27	19	56	32	76	37	42	29.6974	1.6516	0.160285	215	158	519	1.67907	0.95
ENSG00000214706	IFRD2	12	0	0	0	4	0	8	8	0	0	19	3	0	8	0	0	14	8	15	13	4.64516	3.91412	0.160558	32	20	92	2.25	0.55
ENSG00000278133	AC135050.6	127	4	9	90	98	51	0	142	91	36	93	66	8	47	117	39	110	128	134	123	61.468	1.26859	0.160558	648	481	1032	0.850309	0.95
ENSG00000164970	FAM219A	176	13	33	93	128	54	37	147	109	23	305	134	11	81	99	86	118	132	103	221	87.3637	0.897487	0.161073	813	625	1478	1.0492	1
ENSG00000270672	MTRNR2L6	4	9	74	20	4	5	8	9	4	11	35	1	37	3	21	10	2	9	10	20	18.5974	-1.81608	0.16292	148	199	97	0.689189	1
ENSG00000275764	AC092747.4	0	0	0	0	14	18	0	19	0	0	6	12	2	9	0	19	9	11	19	7	6.00054	3.49671	0.16292	51	39	106	1.31373	0.6
ENSG00000270504	AL391422.4	1	1	0	0	10	12	0	36	3	0	9	7	0	14	11	18	12	14	15	20	7.40395	2.82026	0.164872	63	43	140	1.53968	0.75
ENSG00000165168	CYBB	11	30	63	30	111	130	29	479	78	0	84	143	0	41	99	245	96	159	95	215	84.7126	1.45538	0.165279	961	637	1501	0.899063	0.9
ENSG00000166452	AKIP1	87	64	7	148	192	74	14	136	158	32	169	145	1	65	104	116	143	136	143	165	87.1975	1.10056	0.165279	912	647	1452	0.882675	1
ENSG00000221926	TRIM16	2	1	0	0	8	0	1	22	6	0	0	12	17	13	0	0	9	16	11	4	6.35365	3.17651	0.165279	40	21	101	2	0.65
ENSG00000119147	ECRG4	243	90	367	316	194	380	149	544	515	67	413	863	151	344	591	293	861	759	2761	623	437.237	0.752054	0.166095	2865	2647	7877	1.82548	1
ENSG00000119661	DNAL1	22	9	10	61	67	25	0	89	45	57	61	47	0	13	40	13	79	89	90	84	36.5327	1.49665	0.167087	385	237	664	1.10909	0.9
ENSG00000102879	CORO1A	0	0	0	0	9	0	0	7	0	15	10	20	0	4	4	28	15	9	26	25	6.95862	3.29627	0.167087	31	47	125	2.51613	0.6
ENSG00000181472	ZBTB2	19	22	13	19	9	48	15	59	77	28	0	23	94	0	50	19	43	34	15	2	33.0957	-1.80531	0.167393	309	327	262	0.210356	0.9
ENSG00000102178	UBL4A	47	26	7	51	105	30	24	74	64	51	76	151	12	33	30	97	141	125	143	169	59.5528	0.964995	0.167393	479	375	1081	1.4739	1
ENSG00000204179	PTPN20	11	0	0	0	3	0	0	11	17	2	16	11	0	0	5	1	12	7	23	9	4.65923	3.52011	0.167393	44	19	109	2.04545	0.65
ENSG00000048540	LMO3	182	190	82	214	173	235	281	178	162	39	161	300	104	49	334	95	163	188	233	156	167.588	-0.589979	0.167393	1736	1756	1763	0.00403226	1
ENSG00000124532	MRS2	14	21	1	3	41	27	8	17	23	4	111	20	0	22	6	34	15	28	37	61	20.4157	1.47983	0.167805	159	118	375	1.61635	0.95
ENSG00000261221	ZNF865	33	1	10	1	21	12	20	27	36	5	25	45	0	12	9	2	29	27	22	54	16.0605	1.74135	0.168273	166	93	298	1.23494	0.95
ENSG00000117523	PRRC2C	868	1180	1036	972	1790	768	812	1279	876	771	928	1153	919	627	1172	1412	922	1036	1136	1926	1062.44	-0.515455	0.168321	10352	9910	11673	0.170305	1
ENSG00000165118	C9orf64	26	0	0	38	14	35	0	17	36	9	55	36	0	16	30	11	35	57	23	101	21.0408	2.04749	0.168903	175	149	390	1.37714	0.8
ENSG00000099250	NRP1	137	76	93	70	128	240	43	436	62	100	44	103	93	17	212	196	100	90	145	184	117.112	-0.945866	0.168903	1385	1260	1309	0.0353791	1
ENSG00000198842	DUSP27	23	4	25	46	68	34	8	95	63	45	117	46	0	25	39	20	41	65	60	153	39.8955	1.24494	0.169207	411	244	733	1.18978	0.95
ENSG00000274428	RNVU1-25	4	0	0	1	1	0	0	1	23	0	60	5	0	5	0	0	0	12	6	12	5.00648	3.82262	0.169611	30	5	125	4	0.55
ENSG00000154518	ATP5MC3	568	210	334	620	801	518	357	942	736	257	804	839	155	341	867	725	907	1261	947	1522	581.181	0.375714	0.169611	5343	4611	9100	0.840165	1
ENSG00000063660	GPC1	103	27	6	106	184	61	24	143	119	80	130	191	0	45	91	141	213	183	226	283	93.6526	1.19376	0.169611	853	639	1717	1.26377	0.95
ENSG00000271849	AC012603.1	18	0	0	0	7	0	4	12	9	0	70	0	0	0	7	0	15	19	18	31	7.45721	3.58877	0.169611	50	29	181	3.04	0.55
ENSG00000081853	PCDHGA2	22	16	0	0	15	4	39	39	24	0	6	0	0	4	0	0	23	9	12	17	10.4847	3.11799	0.169611	159	81	149	0.427673	0.65
ENSG00000130311	DDA1	87	5	51	26	88	84	88	157	109	41	175	126	0	90	51	136	147	160	120	195	83.1831	1.1375	0.169611	736	569	1367	1.08424	0.95
ENSG00000183864	TOB2	349	282	283	310	345	315	157	337	183	133	177	256	218	128	231	163	332	311	259	325	250.552	-0.582924	0.169611	2694	2441	2653	0.0786934	1
ENSG00000183814	LIN9	0	1	0	1	14	7	0	13	2	0	46	31	1	1	25	38	24	32	14	18	10.0525	2.47031	0.170198	38	73	195	3.21053	0.8
ENSG00000273230	AC102953.2	33	14	0	15	20	0	8	3	6	0	19	19	0	10	0	0	15	12	8	17	8.78447	2.95608	0.170198	99	70	129	0.59596	0.7
ENSG00000126870	WDR60	149	263	156	191	247	181	169	285	173	264	160	212	94	133	228	199	224	145	214	303	198.402	-0.551334	0.170198	2078	1894	2096	0.0972089	1
ENSG00000198887	SMC5	121	180	88	111	153	203	85	267	189	83	107	143	112	61	227	206	73	122	168	201	139.132	-0.66405	0.170198	1480	1416	1484	0.0459459	1
ENSG00000261098	AP000766.1	0	43	0	1	12	0	0	6	3	0	3	14	5	11	6	0	5	3	18	23	7.93689	3.04553	0.170198	65	55	98	0.661538	0.7
ENSG00000120820	GLT8D2	145	47	48	103	174	45	7	209	144	39	167	167	24	67	135	78	172	156	226	146	96.1183	0.85437	0.170198	961	671	1628	0.995838	1
ENSG00000174373	RALGAPA1	130	63	73	124	97	124	175	100	85	47	84	102	37	43	101	66	106	107	88	83	89.494	-0.666247	0.170198	1018	940	895	0.0442043	1
ENSG00000087903	RFX2	112	7	1	51	35	59	10	71	12	15	172	115	0	46	57	5	43	59	60	191	44.452	1.51322	0.170198	373	317	804	1.30563	0.95
ENSG00000245571	FAM111A-DT	5	0	0	20	19	4	0	30	8	0	1	23	0	0	43	0	43	18	54	38	10.9606	2.87292	0.170584	86	72	234	1.88372	0.65
ENSG00000156374	PCGF6	52	18	0	0	12	18	0	27	52	0	18	18	0	0	11	1	18	54	10	29	13.0377	2.44817	0.170649	179	100	238	0.77095	0.7
ENSG00000273437	AC108673.3	0	3	0	0	25	10	8	9	42	0	47	28	56	0	13	16	14	54	36	45	19.0629	2.01521	0.171141	97	106	300	2	0.75
ENSG00000183011	NAA38	221	159	178	269	492	340	169	406	501	211	541	391	83	231	389	348	459	747	615	617	319.581	0.436467	0.171141	2946	2367	5000	0.893754	1
ENSG00000145819	ARHGAP26	127	80	145	109	80	122	70	94	43	24	13	79	22	41	39	90	97	74	46	78	73.9867	-0.973728	0.171758	894	828	645	0.204698	1
ENSG00000170468	RIOX1	17	0	5	13	25	7	0	68	37	11	60	34	0	3	19	50	38	43	33	50	19.4935	1.87076	0.171758	183	122	391	1.46995	0.85
ENSG00000150093	ITGB1	1304	483	348	1035	2189	986	510	1219	1221	570	1521	1091	198	662	1308	875	2103	1648	1780	2257	989.479	0.464302	0.172458	9865	7617	15691	0.818449	1
ENSG00000106034	CPED1	329	273	293	348	741	305	300	468	690	176	533	752	96	210	620	322	687	827	1092	888	423.921	0.482703	0.172609	3923	3062	6888	0.975274	1
ENSG00000197746	PSAP	3497	1287	2098	2867	3249	2503	1731	7260	4007	1174	3506	6091	989	1811	3163	4400	5052	4373	5247	7532	3068.69	0.368086	0.172609	29673	23709	48128	0.822937	1
ENSG00000162882	HAAO	48	36	0	13	90	60	24	44	81	56	117	95	0	48	72	39	66	118	94	161	52.8054	1.25098	0.172834	452	348	914	1.25221	0.9
ENSG00000128594	LRRC4	6	6	19	9	0	39	10	27	21	0	1	0	21	0	13	32	3	21	4	31	13.139	-2.26724	0.172834	137	155	108	0.343066	0.8
ENSG00000156172	C8orf37	0	9	6	0	9	0	0	21	27	0	16	10	43	6	7	25	17	26	19	26	13.836	2.38095	0.172834	72	90	177	1.20833	0.75
ENSG00000150281	CTF1	114	39	33	41	93	49	31	72	90	48	159	163	45	51	41	16	158	162	196	228	77.4614	0.87983	0.172834	610	457	1372	1.5	1
ENSG00000173546	CSPG4	701	266	117	474	666	310	178	368	670	198	668	663	66	235	350	336	613	766	557	1262	395.417	0.570626	0.17339	3948	2996	6468	0.879433	1
ENSG00000125484	GTF3C4	81	9	9	57	88	65	23	89	77	16	92	98	0	45	62	33	60	106	85	106	49.2077	1.11077	0.173804	514	355	846	0.955253	0.95
ENSG00000099992	TBC1D10A	38	17	18	28	45	55	58	52	56	0	173	107	7	49	34	11	52	101	102	140	47.8224	1.25562	0.174659	367	266	877	1.66485	0.95
ENSG00000174307	PHLDA3	121	50	24	76	181	59	45	145	162	18	122	110	19	43	108	98	116	218	127	200	83.98	0.659993	0.174799	881	618	1424	0.914869	1
ENSG00000163069	SGCB	347	80	79	209	390	388	113	429	333	238	431	485	113	238	348	281	440	613	550	606	289.432	0.50619	0.175051	2606	2196	4515	0.88987	1
ENSG00000154734	ADAMTS1	856	686	1094	740	411	1094	681	726	486	757	790	315	498	557	546	174	730	471	212	1344	699.185	-1.02742	0.175096	7531	7126	6042	0.143938	1
ENSG00000006042	TMEM98	131	98	64	159	230	196	28	213	213	43	444	185	39	50	206	102	396	352	280	166	149.155	0.625854	0.175929	1375	1066	2529	1.064	1
ENSG00000198734	F5	0	11	33	2	9	24	13	0	17	6	0	0	1	0	16	1	11	2	14	0	8.98053	-2.91371	0.176608	115	107	53	0.469565	0.7
ENSG00000106823	ECM2	365	152	122	447	902	367	198	708	557	140	513	408	70	158	242	312	465	632	589	384	326.311	0.51735	0.177203	3958	2415	5316	0.732946	1
ENSG00000138398	PPIG	847	863	510	919	1295	668	942	1566	869	697	854	1142	499	439	1185	1157	857	1075	1092	1262	882.355	-0.382586	0.177658	9176	8287	10451	0.235833	1
ENSG00000183718	TRIM52	49	50	49	90	54	65	113	69	54	30	83	56	116	42	46	62	18	59	73	42	67.3045	-0.960597	0.177658	623	670	550	0.192616	1
ENSG00000169877	AHSP	23	117	19	2	0	14	0	0	1	0	0	0	0	8	6	5	0	0	0	0	13.2578	-5.11654	0.177658	176	186	9	1.00568	0.45
ENSG00000008294	SPAG9	443	315	228	532	598	537	312	456	435	254	446	434	350	251	411	389	375	449	504	473	396.726	-0.452237	0.177672	4110	3771	4421	0.158151	1
ENSG00000103855	CD276	31	51	38	27	78	47	7	136	88	5	129	77	23	20	69	75	121	91	84	194	57.0133	0.901259	0.177872	508	373	1018	1.26969	1
ENSG00000178188	SH2B1	210	57	69	75	169	94	42	228	217	61	237	284	13	105	98	184	166	173	167	263	123.909	0.715865	0.178397	1222	903	2009	0.905074	1
ENSG00000216937	CCDC7	106	106	55	65	128	63	83	106	145	72	75	87	87	23	208	161	94	176	102	40	96.0996	-0.791709	0.179161	929	1006	976	0.0322928	1
ENSG00000168702	LRP1B	15	25	25	0	3	4	1	0	0	19	13	18	0	1	5	15	6	0	0	0	8.74549	-2.96368	0.179357	92	109	41	0.73913	0.65
ENSG00000206573	THUMPD3-AS1	5	0	0	18	13	6	0	0	10	0	25	25	0	9	0	0	2	17	10	2	5.9381	3.45149	0.179357	52	29	113	1.61538	0.6
ENSG00000164035	EMCN	122	102	180	94	74	133	125	254	5	14	0	171	25	6	88	83	93	78	68	116	87.7544	-1.35647	0.179357	1103	966	865	0.0915684	0.95
ENSG00000133627	ACTR3B	2	8	0	0	11	5	10	31	43	6	28	19	0	0	4	0	2	47	12	25	9.7416	2.45161	0.179357	116	35	218	1.57759	0.75
ENSG00000230590	FTX	346	187	112	176	232	104	155	177	87	72	105	337	143	66	107	170	131	168	153	185	156.233	-0.657224	0.179357	1648	1572	1641	0.0418689	1
ENSG00000140993	TIGD7	52	0	14	14	25	0	5	13	8	0	15	6	0	10	0	0	5	10	30	7	9.36152	2.83687	0.179357	131	85	129	0.335878	0.7
ENSG00000171873	ADRA1D	2	0	27	2	9	1	34	4	17	0	23	43	0	8	37	0	24	41	9	33	14.1735	2.22794	0.179357	96	103	211	1.125	0.8
ENSG00000132329	RAMP1	1001	244	134	498	1066	502	414	657	1208	474	1121	688	297	488	876	314	1366	1682	1072	1491	671.151	0.593601	0.179825	6198	4754	10839	0.981768	1
ENSG00000196353	CPNE4	0	3	0	36	49	45	7	14	67	0	115	5	1	5	3	0	1	31	4	26	16.6125	2.25443	0.180554	221	95	317	1.00452	0.8
ENSG00000169105	CHST14	88	5	11	73	141	80	35	137	179	72	60	108	19	68	129	22	122	192	182	253	81.7297	1.05053	0.180715	821	534	1442	1.10597	1
ENSG00000182871	COL18A1	26	3	0	10	25	38	1	22	10	0	5	30	0	1	5	0	44	21	55	86	13.5378	2.37014	0.180992	135	83	299	1.6	0.8
ENSG00000100376	FAM118A	37	1	43	9	41	8	2	23	14	7	63	65	0	19	87	5	51	52	28	54	25.7148	1.5456	0.18121	185	199	410	1.14054	0.95
ENSG00000236609	ZNF853	122	75	41	75	164	98	80	133	291	89	378	293	41	88	182	95	142	213	203	327	134.169	0.609294	0.181806	1168	898	2232	1.14212	1
ENSG00000125676	THOC2	461	547	353	558	719	489	460	779	406	246	398	740	576	244	635	632	572	501	708	827	527.048	-0.49234	0.181806	5018	4957	5894	0.186728	1
ENSG00000121988	ZRANB3	16	19	16	13	17	58	0	14	7	17	18	8	69	0	26	26	8	17	7	19	22.0214	-1.65906	0.182146	177	260	115	0.819209	0.9
ENSG00000256043	CTSO	75	107	92	138	252	136	25	348	209	72	302	208	64	96	261	175	258	252	365	343	160.527	0.6374	0.182865	1454	1145	2633	1.02338	1
ENSG00000115414	FN1	7742	1372	1015	5018	10340	2850	1706	11101	5379	3391	4556	3282	1491	2729	2157	6919	4962	6366	4886	11260	4186.75	0.404243	0.183474	49914	33661	64861	0.625075	1
ENSG00000120262	CCDC170	13	0	0	0	23	32	0	64	24	0	0	0	0	1	0	63	25	23	22	32	12.0205	3.29007	0.183474	156	108	214	0.679487	0.55
ENSG00000245532	NEAT1	2961	2146	1410	1980	2268	1173	976	2443	1537	1814	2156	3304	577	818	1240	1515	1335	1284	1297	1882	1634.67	-0.471695	0.183474	18708	15792	18324	0.135343	1
ENSG00000132591	ERAL1	2	12	0	5	30	28	0	27	19	2	42	27	0	6	16	44	21	35	27	30	14.6877	1.93648	0.183474	125	109	264	1.24	0.85
ENSG00000179136	LINC00670	86	39	0	61	101	9	29	77	100	4	359	35	17	40	32	49	74	97	144	119	59.9415	1.35938	0.183915	506	326	1146	1.62055	0.95
ENSG00000173575	CHD2	706	353	415	505	770	501	457	691	486	338	423	813	446	335	599	527	527	572	547	713	518.848	-0.437983	0.183938	5222	4847	5877	0.197242	1
ENSG00000100302	RASD2	29	11	0	19	88	20	8	24	55	13	153	121	1	2	78	28	35	80	56	100	34.7662	1.44977	0.183938	267	207	714	1.89888	0.95
ENSG00000122741	DCAF10	79	49	63	91	87	147	50	94	67	82	70	66	38	23	67	79	66	75	77	121	70.9314	-0.696124	0.184271	809	745	746	0.00123609	1
ENSG00000171130	ATP6V0E2	13	2	0	27	50	32	6	55	31	4	38	27	26	28	27	13	51	81	57	43	26.2219	1.40851	0.18555	220	150	461	1.41364	0.95
ENSG00000143811	PYCR2	292	53	57	179	237	251	138	316	310	136	278	542	98	148	333	129	352	496	629	570	232.38	0.621267	0.185729	1969	1666	3878	1.12341	1
ENSG00000273319	AC058791.1	26	33	116	14	60	31	20	43	21	46	0	53	17	11	21	91	20	6	19	74	38.1147	-1.41004	0.185729	410	415	307	0.263415	0.95
ENSG00000104866	PPP1R37	35	0	5	9	16	1	1	23	10	11	19	29	0	26	14	8	15	29	18	54	13.6902	1.80348	0.185729	111	84	239	1.3964	0.9
ENSG00000095787	WAC	922	638	510	682	1000	896	457	1114	795	608	1036	832	445	322	751	833	820	1050	917	908	724.9	-0.338129	0.186102	7622	6742	8794	0.269221	1
ENSG00000169016	E2F6	10	9	2	7	29	3	0	36	40	0	61	14	56	10	20	7	22	17	23	38	19.8968	1.77774	0.186442	136	114	290	1.29412	0.9
ENSG00000204262	COL5A2	67	158	177	191	510	253	82	460	250	48	294	229	12	66	107	247	347	273	291	572	191.841	0.750087	0.186746	2196	1342	3292	0.887978	1
ENSG00000187778	MCRS1	5	32	2	49	35	13	3	29	11	2	65	50	2	15	24	29	53	73	55	62	24.6757	1.54015	0.187126	181	161	448	1.58564	1
ENSG00000250241	AC105383.1	17	0	0	0	12	0	0	13	36	0	6	5	10	10	4	4	4	7	25	8	7.27037	2.76897	0.187306	78	35	126	1.16667	0.7
ENSG00000155561	NUP205	24	17	1	15	40	43	7	34	36	31	105	47	0	34	6	66	48	116	75	56	33.3712	1.41789	0.187306	248	210	591	1.53629	0.95
ENSG00000226752	CUTALP	74	29	44	11	27	11	54	12	78	9	6	38	37	11	5	12	33	2	5	5	28.3723	-1.32308	0.187306	349	286	217	0.197708	1
ENSG00000149289	ZC3H12C	48	94	61	59	37	14	31	54	31	58	54	55	20	4	59	39	45	42	26	32	44.3887	-1.09211	0.187306	487	483	380	0.211499	1
ENSG00000107438	PDLIM1	958	335	374	599	1072	700	355	868	1190	156	2069	1024	358	268	730	889	1171	1743	788	2218	744.363	0.475296	0.187306	6607	5454	12411	1.05297	1
ENSG00000196967	ZNF585A	37	1	1	17	35	13	8	36	38	0	36	23	0	14	31	13	50	48	58	21	18.8799	1.78063	0.187306	186	121	359	1.27957	0.9
ENSG00000105223	PLD3	137	54	53	39	156	124	32	249	148	66	181	201	21	39	96	88	181	189	191	269	102.879	0.717256	0.187306	1058	710	1804	1.03403	1
ENSG00000156265	MAP3K7CL	124	46	116	122	348	64	117	221	156	179	325	189	18	119	146	152	166	350	275	748	166.717	0.742668	0.187306	1493	1084	2897	1.21433	1
ENSG00000198833	UBE2J1	173	47	110	71	197	113	115	236	78	104	138	30	56	42	197	629	71	207	88	218	133.921	-0.859952	0.187333	1244	1615	1305	0.249196	1
ENSG00000086289	EPDR1	419	109	80	277	577	279	141	345	454	97	315	249	14	204	349	136	410	482	406	569	248.51	0.712994	0.187333	2778	1901	4011	0.759539	1
ENSG00000167522	ANKRD11	1255	1024	795	830	1172	786	512	1312	782	479	600	1344	472	443	912	899	690	829	1052	1427	832.102	-0.448387	0.187333	8947	7964	9651	0.188555	1
ENSG00000108828	VAT1	213	189	241	261	394	212	248	796	381	80	443	443	70	179	492	189	537	479	624	608	303.366	0.543372	0.187482	3015	2195	4884	0.891874	1
ENSG00000151468	CCDC3	346	230	348	425	601	438	511	791	853	236	600	1078	314	404	833	223	731	915	1960	800	560.046	0.451505	0.187494	4779	3904	8733	1.01046	1
ENSG00000129009	ISLR	506	162	93	192	848	285	181	1198	251	30	226	365	101	123	215	282	355	432	660	732	291.015	0.649424	0.188246	3746	2047	5190	0.839028	1
ENSG00000054267	ARID4B	534	343	450	613	796	550	457	957	474	368	507	717	306	239	683	486	504	548	596	745	510.018	-0.4007	0.188402	5542	4790	6083	0.233309	1
ENSG00000206053	JPT2	29	28	36	48	118	29	19	79	135	58	62	146	12	42	126	129	108	169	314	234	77.8943	0.873832	0.188453	579	514	1407	1.54231	1
ENSG00000123146	ADGRE5	365	18	81	150	302	69	161	148	178	65	195	216	19	90	101	139	452	253	271	588	159.013	0.793296	0.188982	1537	1168	2693	0.992193	1
ENSG00000171659	GPR34	60	6	0	63	57	9	0	83	47	0	28	19	0	35	54	29	33	51	15	32	26.0363	1.85713	0.189336	325	221	400	0.550769	0.8
ENSG00000132773	TOE1	10	2	0	0	6	0	0	25	16	0	23	5	20	0	1	8	22	13	28	36	9.00104	2.61052	0.189426	59	41	174	2.25424	0.7
ENSG00000214147	AC092952.1	9	69	118	32	31	25	53	14	57	29	49	0	43	19	38	19	11	10	0	50	41.1837	-1.80282	0.189566	437	435	241	0.443936	0.9
ENSG00000164818	DNAAF5	263	143	224	162	107	290	157	215	125	123	67	373	198	147	144	122	186	143	270	286	190.434	-0.726822	0.189566	1809	1826	1919	0.0514096	1
ENSG00000261377	PDCD6IPP2	50	58	38	30	53	26	90	11	15	47	72	53	40	14	18	26	21	25	30	57	41.7522	-1.12145	0.189566	418	423	351	0.172249	1
ENSG00000131148	EMC8	63	21	13	9	30	54	2	83	72	19	75	46	7	54	70	32	123	52	116	116	44.4416	1.17113	0.189566	366	290	767	1.30328	1
ENSG00000055483	AC022966.1	169	105	192	151	168	232	170	258	128	142	240	172	274	112	161	226	203	143	151	317	191.428	-0.648551	0.189566	1715	1822	1892	0.0408163	1
ENSG00000114544	SLC41A3	275	104	140	217	302	281	134	347	364	77	592	497	50	195	267	206	291	356	486	442	241.515	0.562249	0.18959	2241	1751	3872	0.946452	1
ENSG00000169919	GUSB	24	38	36	22	41	65	8	210	71	13	115	53	6	35	90	154	152	110	137	191	63.1989	0.948689	0.190852	528	456	1115	1.24811	1
ENSG00000149591	TAGLN	451	127	145	233	423	153	155	167	382	126	523	472	114	160	261	106	595	561	712	820	280.949	0.652161	0.190852	2362	1871	4815	1.2464	1
ENSG00000140682	TGFB1I1	455	227	310	353	594	269	284	478	541	209	633	659	119	203	512	221	798	794	1091	1010	415.483	0.477546	0.190852	3720	2959	6801	1.0328	1
ENSG00000166925	TSC22D4	72	54	43	34	37	44	43	55	14	24	42	21	18	7	36	127	77	49	74	36	42.9839	-1.03507	0.19148	420	495	412	0.197619	1
ENSG00000134917	ADAMTS8	9	15	14	244	69	27	18	200	278	268	385	67	0	0	76	92	244	385	98	723	126.758	2.0881	0.191719	1142	763	2449	1.47636	0.9
ENSG00000169220	RGS14	22	35	6	14	2	2	24	4	17	8	0	4	0	2	3	34	0	9	6	32	11.4289	-2.0197	0.191906	134	148	76	0.537313	0.85
ENSG00000169297	NR0B1	33	58	106	28	87	41	127	22	65	49	37	50	52	47	35	69	35	40	50	35	60.6368	-0.993371	0.191906	616	598	468	0.211039	1
ENSG00000196730	DAPK1	7	13	0	2	43	30	0	86	36	25	0	8	0	39	5	31	22	34	46	23	20.0946	2.14287	0.192198	242	113	337	0.92562	0.8
ENSG00000100941	PNN	446	477	487	391	624	339	252	493	385	278	371	617	376	222	479	597	338	592	523	537	432.831	-0.529372	0.192198	4172	4122	4702	0.139022	1
ENSG00000184113	CLDN5	78	58	112	17	10	50	9	158	5	7	0	62	62	32	100	32	44	14	30	75	49.846	-1.6885	0.192341	504	525	430	0.188492	0.95
ENSG00000171819	ANGPTL7	135	46	16	18	135	10	40	73	159	9	53	113	36	11	82	33	235	124	163	90	65.4218	0.868276	0.192422	641	425	1156	1.14041	1
ENSG00000162512	SDC3	139	23	74	39	266	191	91	194	154	45	388	178	74	53	144	90	225	245	278	181	130.567	0.625744	0.192422	1216	910	2162	1.02961	1
ENSG00000185946	RNPC3	158	150	38	128	118	86	64	133	133	113	56	128	51	60	95	106	117	59	122	92	98.5198	-0.619208	0.192422	1121	989	1018	0.0258698	1
ENSG00000115183	TANC1	401	136	127	250	353	162	123	208	195	100	154	169	123	52	165	252	149	335	261	287	182.356	-0.499968	0.192422	2055	1839	2163	0.157664	1
ENSG00000184160	ADRA2C	818	522	429	532	204	1125	744	186	777	434	765	919	252	297	933	245	583	1399	923	690	603.683	-0.619744	0.192422	5771	6034	6743	0.122856	1
ENSG00000213760	ATP6V1G2	0	0	12	1	5	10	0	16	16	28	26	17	0	0	1	2	13	16	16	11	8.55922	2.68769	0.192422	88	54	136	0.931818	0.75
ENSG00000196586	MYO6	353	205	116	256	348	151	133	317	167	151	195	186	178	62	195	175	142	199	218	417	196.022	-0.556735	0.192422	2197	1913	2251	0.153846	1
ENSG00000122126	OCRL	66	29	22	28	114	56	88	124	137	1	175	70	0	49	135	92	157	175	112	120	72.6022	1.26527	0.192422	665	517	1233	1.07669	0.95
ENSG00000181638	ZFP41	16	0	0	28	20	5	0	1	21	0	11	2	0	1	2	2	14	14	58	45	8.67324	2.66868	0.192422	91	53	187	1.47253	0.75
ENSG00000173113	TRMT112	538	180	118	213	373	326	219	357	566	131	599	713	80	200	494	352	515	963	603	656	344.496	0.492756	0.192422	3021	2651	5545	0.957961	1
ENSG00000148824	MTG1	6	5	0	0	34	3	0	22	0	1	0	21	0	17	1	41	16	19	15	15	9.07666	2.92856	0.192422	71	57	159	1.43662	0.7
ENSG00000125148	MT2A	2578	1155	3084	1487	973	3343	1126	2625	901	8064	1231	1653	608	386	1800	1211	1541	1754	1579	5463	2202.5	-1.0415	0.192422	25336	24456	18106	0.250632	1
ENSG00000070413	DGCR2	180	39	114	129	246	225	97	285	191	97	239	303	101	119	165	128	344	385	442	317	179.87	0.502588	0.192422	1603	1275	2871	0.995633	1
ENSG00000198911	SREBF2	152	28	54	120	167	91	38	133	123	28	199	204	29	126	102	102	130	175	228	299	107.929	0.746921	0.192422	934	744	1784	1.11349	1
ENSG00000154096	THY1	20	2	20	37	82	9	19	316	47	0	10	28	0	1	14	83	49	41	48	160	35.9089	1.36138	0.192553	552	204	782	1.0471	0.9
ENSG00000182141	ZNF708	16	1	0	0	22	50	0	34	16	0	27	29	0	15	52	15	10	26	6	8	13.5546	2.40657	0.193536	139	134	193	0.42446	0.75
ENSG00000173540	GMPPB	65	0	0	28	22	10	6	29	23	34	83	40	0	39	1	124	28	36	25	36	28.1962	1.85043	0.194308	217	268	361	0.428571	0.85
ENSG00000117691	NENF	349	221	139	274	548	186	226	534	534	245	543	518	116	181	470	350	645	771	549	686	348.176	0.427299	0.194877	3256	2576	5509	0.900799	1
ENSG00000221886	ZBED8	7	13	9	29	1	15	8	25	0	15	0	6	0	0	4	17	1	41	14	9	9.90823	-2.4755	0.194877	122	117	97	0.163934	0.8
ENSG00000186767	SPIN4	49	0	19	29	66	16	1	92	54	24	93	47	13	24	31	15	31	81	57	73	33.5917	1.32309	0.194877	350	197	618	1.20286	0.95
ENSG00000238246	AC069549.1	12	0	0	27	34	0	0	48	12	0	0	4	0	0	0	0	17	19	17	8	7.21123	3.26497	0.194877	133	39	159	0.902256	0.5
ENSG00000255968	AC024145.1	20	20	0	9	5	29	0	20	0	4	0	11	12	0	1	13	0	0	8	0	7.87972	-3.13868	0.194877	107	108	44	0.598131	0.6
ENSG00000140854	KATNB1	7	13	0	1	49	24	0	34	38	0	0	12	29	6	1	24	37	16	77	27	17.2664	2.23809	0.194877	166	99	296	1.18675	0.8
ENSG00000149970	CNKSR2	65	26	13	13	24	44	28	47	1	16	1	31	1	1	58	25	29	35	20	4	21.9494	-1.70543	0.194979	277	289	193	0.34657	1
ENSG00000198133	TMEM229B	0	10	16	4	4	23	0	5	0	0	0	5	5	0	6	30	5	0	0	0	6.18924	-3.67589	0.194979	62	94	19	1.20968	0.55
ENSG00000259461	ANP32BP3	47	40	46	19	73	63	118	35	86	60	21	83	47	12	72	43	6	23	57	128	54.6275	-1.10985	0.194979	587	555	524	0.0528109	1
ENSG00000204120	GIGYF2	444	487	424	380	714	677	356	517	278	444	462	640	253	292	513	478	461	602	576	772	469.531	-0.475066	0.195111	4721	4456	5314	0.181741	1
ENSG00000147416	ATP6V1B2	200	80	105	82	148	174	66	319	234	85	399	259	24	99	246	142	216	337	249	528	165.489	0.615044	0.195111	1493	1204	2788	1.06095	1
ENSG00000128284	APOL3	28	3	23	3	4	34	9	15	4	19	0	2	4	0	14	29	1	33	11	35	12.7151	-2.08867	0.195111	142	166	105	0.429577	0.9
ENSG00000171502	COL24A1	4	53	37	11	5	42	21	32	37	1	1	10	1	0	31	48	1	26	11	1	19.2613	-1.91968	0.195814	243	249	124	0.514403	0.95
ENSG00000014164	ZC3H3	15	0	1	0	10	3	1	22	8	0	17	18	0	5	18	1	10	9	13	4	6.03942	2.63202	0.195814	60	39	116	1.28333	0.8
ENSG00000241258	CRCP	91	38	13	69	91	21	40	142	116	34	127	214	32	74	142	54	144	147	103	177	79.9082	0.842547	0.195866	655	534	1335	1.2229	1
ENSG00000213380	COG8	25	0	7	24	20	0	20	11	14	0	11	16	0	10	7	0	42	19	17	21	11.4477	2.36974	0.196377	121	83	181	0.809917	0.75
ENSG00000164985	PSIP1	479	555	346	579	707	581	396	689	627	290	685	634	264	195	718	476	501	594	709	653	496.892	-0.356707	0.197277	5249	4684	5994	0.249571	1
ENSG00000198900	TOP1	460	379	275	347	398	398	280	653	281	228	364	470	245	206	357	687	402	393	423	938	380.834	-0.435518	0.197277	3699	3656	4528	0.235739	1
ENSG00000125352	RNF113A	19	15	0	25	30	11	0	26	56	0	84	59	0	1	35	35	26	30	50	65	21.5277	1.85479	0.198408	182	140	427	1.57692	0.8
ENSG00000157087	ATP2B2	22	9	10	0	1	6	5	22	0	0	1	0	16	1	11	11	1	9	9	5	7.4166	-2.60426	0.198728	75	90	49	0.546667	0.8
ENSG00000091482	SMPX	0	0	1	38	20	11	10	20	78	0	32	60	50	17	41	7	29	37	19	47	24.6856	1.98239	0.198728	178	158	359	1.12921	0.85
ENSG00000119640	ACYP1	107	19	17	56	14	38	32	46	3	58	13	54	16	8	31	29	26	71	45	47	34.3096	-1.17951	0.198728	390	403	327	0.194872	1
ENSG00000126773	PCNX4	82	41	9	63	62	36	30	86	44	44	15	5	96	11	19	80	18	64	83	55	48.2777	-1.04703	0.198885	497	500	443	0.114688	1
ENSG00000130733	YIPF2	13	10	0	2	42	41	2	27	36	13	36	18	0	36	9	20	29	26	27	12	18.12	1.62572	0.198885	186	110	289	0.962366	0.9
ENSG00000148143	ZNF462	134	116	166	148	145	161	100	203	135	77	52	127	59	21	129	51	153	127	213	96	115.454	-0.662551	0.199162	1385	1141	1272	0.0945848	1
ENSG00000104213	PDGFRL	0	50	37	0	45	79	42	306	81	0	53	98	0	8	110	29	196	91	39	55	53.3953	1.77817	0.199184	640	347	972	0.976562	0.8
ENSG00000120647	CCDC77	17	27	35	25	17	37	13	35	0	12	27	26	53	10	12	39	34	6	27	5	25.8199	-1.44268	0.199351	218	270	187	0.380734	0.95
ENSG00000108666	C17orf75	7	13	3	0	16	10	1	19	31	0	61	7	11	6	12	9	22	40	49	21	13.9143	1.63215	0.199721	100	66	272	2.06	0.9
ENSG00000253123	AC091182.1	0	2	0	1	14	0	0	29	1	11	11	6	0	5	10	0	2	9	5	40	5.62301	3.00343	0.200641	58	24	122	1.68966	0.7
ENSG00000083720	OXCT1	100	38	47	214	197	100	70	182	224	46	317	185	48	62	239	79	190	319	293	277	134.405	0.662542	0.20081	1218	981	2246	1.03859	1
ENSG00000170442	AC021066.1	8	0	0	0	29	0	0	5	89	1	1	8	0	0	6	16	26	47	4	6	9.36142	2.75355	0.201092	132	31	215	1.39394	0.65
ENSG00000131471	AOC3	31	7	6	1	9	12	8	11	38	0	22	66	0	3	7	0	14	25	29	75	13.7258	1.96274	0.2011	123	72	292	1.78862	0.85
ENSG00000091513	TF	6	13	58	7	0	11	0	3	34	0	0	0	0	0	4	3	1	0	2	0	8.81946	-3.06116	0.201781	132	102	40	0.469697	0.55
ENSG00000174429	ABRA	13	0	19	23	1	0	46	7	0	27	50	1	0	0	5	18	0	0	37	44	14.2673	-2.93591	0.202016	136	151	140	0.0808824	0.65
ENSG00000163565	IFI16	282	162	339	146	291	277	173	673	124	235	190	250	137	78	323	492	249	233	218	856	261.241	-0.645446	0.202039	2702	2566	3162	0.220577	1
ENSG00000258655	ARHGAP5-AS1	0	0	0	12	4	13	32	11	17	0	6	36	0	6	21	0	8	10	19	35	9.89161	2.65417	0.202039	89	78	152	0.831461	0.7
ENSG00000035403	VCL	1435	443	342	1186	2280	961	699	1501	1646	470	1241	1590	410	441	1063	962	1356	1704	2413	2143	1027.85	0.369365	0.202817	10963	7971	16315	0.761106	1
ENSG00000168259	DNAJC7	12	22	24	21	35	89	85	48	30	43	22	37	26	5	60	53	20	17	40	75	37.9978	-1.12903	0.202841	409	435	329	0.259169	1
ENSG00000181458	TMEM45A	206	32	1	115	153	134	11	174	79	51	211	76	14	38	36	53	149	173	211	211	84.9929	1.03506	0.203163	956	653	1475	0.859833	1
ENSG00000137463	MGARP	11	1	10	0	62	20	10	34	18	0	47	18	0	1	21	20	44	57	9	34	15.8926	1.70628	0.203163	166	93	324	1.39157	0.85
ENSG00000047597	XK	4	19	0	6	19	0	38	6	18	10	38	50	0	11	2	0	13	20	16	13	13.3555	2.095	0.203163	120	79	204	1.04167	0.8
ENSG00000083750	RRAGB	0	28	36	61	63	9	7	27	42	0	39	38	0	5	11	0	33	28	39	26	21.7217	1.97551	0.203163	273	152	340	0.688645	0.8
ENSG00000067369	TP53BP1	36	65	79	51	117	3	28	55	26	45	11	24	72	16	51	65	49	21	58	42	49.6217	-1.0461	0.203163	505	495	419	0.150495	1
ENSG00000177427	MIEF2	23	28	18	4	20	12	1	35	10	0	110	65	0	18	20	15	29	39	45	53	22.3608	1.75633	0.203163	151	121	424	2.00662	0.9
ENSG00000159023	EPB41	83	75	89	8	62	118	33	39	30	9	38	33	40	11	48	43	16	31	55	44	46.6544	-1.08803	0.204476	546	546	359	0.342491	1
ENSG00000077585	GPR137B	34	8	0	26	74	30	0	86	41	18	39	11	0	14	36	63	48	72	35	122	29.1368	1.42375	0.204476	317	215	542	1.03155	0.85
ENSG00000257675	BTBD10P1	12	0	0	0	23	0	17	10	6	0	13	15	0	0	15	12	18	42	32	30	9.07854	2.60044	0.204476	68	56	189	1.95588	0.65
ENSG00000182809	CRIP2	2192	456	462	969	2409	1031	1061	1163	1694	336	1670	1278	321	708	843	705	1829	1793	1825	2788	1092.28	0.490146	0.204476	11773	8376	17157	0.745859	1
ENSG00000104549	SQLE	21	2	11	51	84	31	24	92	31	24	61	63	0	17	17	27	47	35	63	125	33.0455	1.16707	0.205291	371	208	618	1.10512	0.95
ENSG00000161513	FDXR	2	12	9	5	29	40	6	27	26	5	63	24	0	20	16	40	35	59	46	44	21.0019	1.38616	0.205291	161	135	373	1.47826	0.95
ENSG00000179583	CIITA	0	5	0	2	22	1	0	39	2	0	17	13	0	0	2	55	11	2	13	56	8.65444	2.65296	0.206083	71	65	175	1.5493	0.7
ENSG00000092853	CLSPN	7	0	25	16	6	1	8	0	0	0	0	0	1	0	17	40	0	1	12	11	7.36534	-3.05456	0.206716	63	115	30	1.34921	0.6
ENSG00000187514	PTMA	1973	1444	1533	2000	2565	1927	1841	2347	2072	2120	2185	2921	1639	1208	2154	1895	1844	2441	2282	4193	2053.89	-0.377404	0.206716	19822	18526	24058	0.279084	1
ENSG00000169436	COL22A1	12	0	23	17	0	17	25	11	0	7	8	0	0	1	0	21	3	3	0	3	8.41128	-2.6983	0.206716	112	122	29	0.830357	0.65
ENSG00000167182	SP2	61	22	8	43	52	82	84	97	88	0	137	174	0	46	43	54	95	106	78	117	58.0115	1.28199	0.206716	537	397	990	1.10428	0.9
ENSG00000138744	NAAA	40	25	18	13	95	38	5	122	68	21	68	88	22	9	18	30	95	76	78	83	41.2457	1.01931	0.207291	445	230	782	1.24045	1
ENSG00000105865	DUS4L	12	0	0	0	10	19	0	24	12	0	4	15	0	10	10	28	2	32	15	19	8.37952	2.70209	0.207291	77	69	143	0.961039	0.7
ENSG00000138311	ZNF365	28	8	21	0	46	22	0	33	29	0	123	16	11	7	37	11	27	28	58	69	23.0304	1.60682	0.208853	187	138	436	1.59358	0.85
ENSG00000075292	ZNF638	221	179	179	366	296	133	199	275	214	137	122	211	106	113	239	274	204	209	338	429	209.347	-0.478738	0.209	2199	2033	2411	0.171896	1
ENSG00000047849	MAP4	1472	779	691	1574	2083	1165	860	1853	1672	828	2456	2550	290	665	1464	1097	2309	2254	2901	2448	1345.02	0.393938	0.209	12977	10220	21191	0.845419	1
ENSG00000213186	TRIM59	26	23	0	1	33	14	1	15	11	0	5	1	0	19	0	0	14	11	17	7	9.29264	2.58725	0.209	124	65	133	0.548387	0.75
ENSG00000134851	TMEM165	386	205	264	156	236	185	198	318	165	179	168	166	69	91	142	247	195	208	220	470	202.591	-0.568611	0.209	2292	2031	2237	0.0898778	1
ENSG00000164713	BRI3	798	378	311	525	926	610	407	1161	845	394	968	934	199	389	885	743	1098	1341	966	1435	659.65	0.296312	0.209	6355	5250	10063	0.757356	1
ENSG00000198467	TPM2	8970	3042	3135	5306	9008	6040	4702	7085	9728	3328	8511	14002	2305	3678	11385	4765	10457	13407	15190	14424	6766.8	0.35811	0.209	60344	52978	105490	0.870211	1
ENSG00000124942	AHNAK	5754	2509	1919	4306	6339	4691	2947	7406	5361	2008	5274	7449	1971	2405	4561	3197	7103	7947	8184	8171	4321.41	0.28445	0.209	43240	33863	65639	0.734875	1
ENSG00000136014	USP44	24	22	29	32	0	5	11	27	25	24	0	21	0	1	4	5	3	12	12	0	13.611	-2.18593	0.209	199	156	101	0.276382	0.8
ENSG00000136051	WASHC4	204	105	121	215	188	195	106	243	64	121	145	116	33	43	91	228	118	166	177	244	133.778	-0.618142	0.209	1562	1419	1504	0.0544174	1
ENSG00000214013	GANC	15	38	31	50	31	71	38	37	18	21	24	17	65	11	39	47	57	77	55	37	40.2493	-1.00741	0.209	350	415	364	0.145714	1
ENSG00000198862	LTN1	160	88	96	211	218	181	78	196	105	113	142	119	129	90	133	135	159	135	90	123	134.032	-0.626975	0.209	1446	1324	1377	0.0366528	1
ENSG00000138760	SCARB2	546	199	142	373	697	467	193	852	575	227	505	426	101	242	521	544	610	979	883	931	418.795	0.423671	0.210637	4271	3313	6700	0.793023	1
ENSG00000164687	FABP5	45	45	86	4	21	18	31	73	2	9	0	52	19	5	31	60	2	24	25	64	31.284	-1.68397	0.210637	334	348	268	0.239521	0.95
ENSG00000280798	LINC00294	31	40	3	33	61	84	25	85	94	28	128	73	16	46	48	30	89	137	97	66	52.3198	0.854969	0.210637	484	338	876	1.11157	1
ENSG00000213928	IRF9	62	24	8	17	53	18	41	63	69	4	96	55	0	27	24	48	43	78	67	94	36.7259	1.18889	0.211739	359	246	645	1.11142	0.95
ENSG00000108091	CCDC6	314	287	54	290	220	271	120	449	377	35	611	459	35	175	552	183	394	589	581	598	274.5	0.73397	0.212588	2417	2141	4453	0.956558	1
ENSG00000187229	AC100800.1	1	1	11	32	11	14	17	17	8	12	0	0	18	0	3	3	6	12	0	1	9.68608	-2.58283	0.212815	124	112	55	0.459677	0.8
ENSG00000162458	FBLIM1	397	103	81	420	593	261	136	269	571	136	351	558	156	171	235	185	450	608	636	666	297.336	0.60283	0.213739	2967	2110	4873	0.931244	1
ENSG00000174886	NDUFA11	267	93	141	127	338	183	148	282	301	90	273	381	65	121	212	288	318	477	340	567	213.265	0.41788	0.213739	1970	1614	3398	0.905584	1
ENSG00000250461	AC122718.1	32	26	71	30	15	24	28	38	0	2	38	38	25	17	39	36	28	0	43	3	28.7252	-1.74821	0.213742	266	313	220	0.349624	0.9
ENSG00000164953	TMEM67	54	0	0	3	25	0	0	24	0	0	16	27	0	15	19	7	10	14	16	7	9.64502	2.66595	0.213742	106	83	154	0.669811	0.65
ENSG00000286282	AC021733.4	0	0	5	9	23	0	0	0	46	0	9	3	0	5	16	7	11	32	19	5	7.67566	3.02487	0.213742	83	37	153	1.39759	0.65
ENSG00000167085	PHB	2	0	0	6	12	1	0	8	10	17	23	28	0	0	3	6	4	14	21	27	7.08447	2.63231	0.213742	56	35	147	2	0.75
ENSG00000130822	PNCK	0	0	17	0	6	0	0	5	0	0	21	32	0	0	0	0	8	6	25	7	5.15288	3.88268	0.214706	28	17	110	3.32143	0.45
ENSG00000100234	TIMP3	1791	1353	2406	1173	1586	2964	893	5901	3188	138	2661	7377	1008	502	2657	1390	9502	2791	15539	2690	2732.3	0.800976	0.214706	21393	15773	51737	1.68111	1
ENSG00000184009	ACTG1	8673	3553	3453	5953	9185	5130	4466	10374	8778	4813	9192	9367	1740	4489	7963	7061	8099	13137	10253	15783	6594.4	0.263311	0.214886	64378	52805	98657	0.712231	1
ENSG00000004777	ARHGAP33	15	6	0	32	42	34	3	45	16	6	50	29	0	9	9	0	42	19	23	13	15.9319	1.68535	0.214886	199	105	288	0.919598	0.85
ENSG00000123500	COL10A1	27	0	0	11	95	22	26	67	21	0	24	68	0	11	17	19	5	26	58	8	19.9182	1.8366	0.214907	269	122	383	0.97026	0.8
ENSG00000152684	PELO	154	31	0	66	153	81	25	127	123	0	144	185	29	19	73	122	65	158	186	130	74.5009	1.13549	0.215261	760	581	1290	0.932895	0.9
ENSG00000237512	UNC5B-AS1	10	0	0	0	23	0	0	17	0	4	15	11	0	7	8	9	6	28	16	20	6.56165	2.72798	0.215372	54	31	143	2.07407	0.65
ENSG00000081014	AP4E1	47	67	53	128	66	83	39	81	75	55	43	70	94	47	21	88	46	35	50	54	66.9289	-0.844623	0.215372	694	675	567	0.15562	1
ENSG00000120992	LYPLA1	29	22	5	25	148	110	30	97	80	1	45	49	0	19	43	81	73	106	58	101	44.8197	1.28606	0.215618	547	346	776	0.786106	0.95
ENSG00000156171	DRAM2	69	26	6	61	131	33	10	193	115	10	68	68	16	62	84	160	74	129	112	68	62.6911	0.995054	0.215735	654	475	1020	0.833333	1
ENSG00000166037	CEP57	115	177	24	206	208	200	120	198	50	79	133	128	94	25	200	223	108	179	233	156	132.612	-0.746656	0.215735	1377	1438	1418	0.0145243	1
ENSG00000103266	STUB1	0	25	14	12	10	0	0	4	0	0	0	20	0	6	0	0	6	14	19	35	7.58497	3.53704	0.215735	65	51	114	0.969231	0.55
ENSG00000121274	TENT4B	306	190	193	292	271	331	174	341	236	189	277	355	303	86	218	220	327	361	350	314	258.506	-0.478174	0.215735	2523	2416	2918	0.198969	1
ENSG00000286171	AC073140.2	37	5	22	66	18	71	13	54	1	8	59	7	14	13	87	52	44	54	25	17	30.2713	-1.07807	0.216328	295	375	292	0.281356	1
ENSG00000164919	COX6C	1381	537	738	1220	1660	1456	815	1785	1688	813	2917	2719	276	731	3335	1499	1759	3931	3176	3410	1492.72	0.414474	0.216911	12093	12070	23776	0.967998	1
ENSG00000070756	PABPC1	1641	1735	1504	2235	2538	2242	1001	3443	1920	1282	1874	1618	536	560	2053	2595	2080	2130	2687	2121	1725.11	-0.386495	0.216911	19541	16824	20971	0.21222	1
ENSG00000167700	MFSD3	1	0	3	0	3	16	0	22	8	0	11	7	0	7	6	15	6	8	20	60	7.14261	2.48372	0.216911	53	41	152	2.09434	0.75
ENSG00000101493	ZNF516	63	4	2	19	59	43	3	22	55	6	55	35	0	28	36	17	42	46	25	54	25.3327	1.36036	0.216911	276	193	421	0.826087	0.95
ENSG00000153560	UBP1	238	165	95	375	262	215	193	226	204	189	192	185	96	110	241	245	250	307	265	284	204.45	-0.490607	0.217345	2162	2052	2285	0.107771	1
ENSG00000201277	AC008412.1	14	15	20	16	5	4	13	18	24	14	1	8	16	4	6	10	16	6	8	6	12.5946	-1.38056	0.217345	143	128	96	0.223776	1
ENSG00000123360	PDE1B	19	12	30	25	18	28	21	10	12	39	7	38	22	20	26	32	16	24	24	48	24.7782	-1.06316	0.217345	214	254	217	0.172897	1
ENSG00000163513	TGFBR2	804	469	575	400	730	721	364	672	483	418	316	534	115	262	723	610	788	1015	541	698	520.504	-0.432306	0.217716	5636	5199	6039	0.149042	1
ENSG00000154277	UCHL1	234	48	36	107	452	93	50	110	194	60	289	84	13	104	139	250	189	236	190	416	135.706	0.674343	0.217716	1384	1030	2264	0.891618	1
ENSG00000182796	TMEM198B	0	0	0	19	3	3	0	2	7	0	0	32	0	6	0	0	6	2	9	22	4.46401	3.77575	0.217716	34	22	89	1.97059	0.55
ENSG00000004660	CAMKK1	29	9	58	15	16	0	27	30	0	0	0	20	25	0	16	17	15	10	8	16	17.4488	-1.69548	0.217716	184	196	115	0.440217	0.75
ENSG00000229956	ZRANB2-AS2	0	17	14	14	26	4	27	10	0	13	0	3	0	3	12	7	7	1	9	1	9.3749	-2.46691	0.21782	125	108	60	0.384	0.8
ENSG00000143303	RRNAD1	5	1	84	15	26	10	8	26	21	1	14	42	0	27	5	10	17	16	48	62	21.3327	1.64999	0.21782	197	139	299	0.812183	0.95
ENSG00000023228	NDUFS1	103	46	59	147	183	70	37	181	169	50	181	219	47	98	107	88	194	174	181	175	110.164	0.615947	0.21782	1045	754	1755	0.957895	1
ENSG00000224895	VPS26BP1	1	5	0	0	31	1	6	21	10	21	17	8	0	0	0	30	9	8	19	35	9.11016	2.60492	0.21782	96	64	158	0.979167	0.75
ENSG00000114354	TFG	242	130	73	120	390	211	189	464	304	31	280	321	1	149	232	237	297	377	413	411	202.782	0.903921	0.21782	2154	1466	3406	0.90065	1
ENSG00000163755	HPS3	16	16	11	39	5	17	9	4	0	0	1	11	0	0	10	12	12	4	12	1	8.889	-2.24024	0.21782	117	130	50	0.683761	0.8
ENSG00000170390	DCLK2	44	38	9	95	100	61	6	64	90	0	85	180	0	29	90	24	79	76	56	68	49.0786	1.3861	0.21782	507	367	827	0.907298	0.9
ENSG00000132563	REEP2	39	11	0	10	22	2	10	32	9	0	18	27	0	6	8	7	17	29	45	62	13.3858	1.83897	0.21782	135	87	267	1.33333	0.85
ENSG00000198502	HLA-DRB5	131	2	76	14	172	1	47	172	37	1	10	76	81	22	4	2	93	3	237	36	55.7662	1.29501	0.21782	653	359	858	0.764165	1
ENSG00000112276	BVES	20	8	13	69	27	23	0	38	17	17	36	31	0	23	28	0	111	90	89	61	28.5558	1.64554	0.21782	232	178	523	1.48707	0.85
ENSG00000213237	PTMAP10	135	148	91	214	234	136	126	195	110	148	147	131	100	70	207	130	158	218	220	169	148.253	-0.533318	0.21782	1537	1435	1652	0.141184	1
ENSG00000107020	PLGRKT	0	14	0	7	36	0	0	30	0	12	20	23	5	8	18	0	17	21	16	13	10.3592	2.70975	0.21782	99	56	184	1.29293	0.7
ENSG00000165030	NFIL3	131	74	149	127	57	309	57	104	66	39	225	100	52	29	212	80	33	134	107	365	111.101	-0.829094	0.21782	1113	1230	1220	0.00898473	1
ENSG00000185238	PRMT3	0	1	0	0	21	19	0	5	35	24	7	12	0	11	1	24	15	8	1	24	9.59393	2.45591	0.21782	105	69	139	0.666667	0.75
ENSG00000161638	ITGA5	217	145	45	119	81	67	128	97	42	194	178	59	69	49	41	61	78	77	29	282	104.421	-0.982489	0.21782	1135	1086	972	0.100441	1
ENSG00000122970	IFT81	56	19	51	60	38	17	23	64	42	84	5	48	83	21	73	20	29	69	25	41	47.6757	-1.01665	0.21782	454	486	382	0.229075	1
ENSG00000119599	DCAF4	23	7	0	17	98	37	12	33	61	34	25	68	0	23	35	16	68	55	36	69	29.7019	1.39431	0.21782	322	181	536	1.10248	0.9
ENSG00000138615	CILP	0	24	20	23	2	4	0	221	18	0	8	62	0	0	0	4	64	3	47	11	19.6393	1.99375	0.21782	312	75	436	1.15705	0.7
ENSG00000090863	GLG1	743	349	319	696	1393	587	459	1157	760	371	756	866	169	363	624	757	1385	983	1406	1557	668.4	0.380537	0.218019	6834	5074	10626	0.812409	1
ENSG00000163110	PDLIM5	1403	440	311	916	1397	759	617	1508	1285	669	2094	1202	279	650	1245	848	1215	1654	1587	2141	957.103	0.381051	0.21805	9305	7487	14733	0.778721	1
ENSG00000204389	HSPA1A	1704	349	562	643	821	546	627	925	1718	274	7497	1612	178	481	961	497	1724	1783	1752	2888	1115.15	0.887933	0.21805	8169	6341	21201	1.81907	1
ENSG00000152953	STK32B	34	0	19	4	29	17	1	13	12	8	24	27	0	24	10	1	30	24	14	47	14.8123	1.69959	0.218449	137	94	244	1.09489	0.9
ENSG00000198546	ZNF511	16	44	10	35	59	80	29	80	120	93	154	74	2	54	67	64	68	161	98	141	63.2947	0.851383	0.218449	566	440	1009	1.0053	1
ENSG00000013441	CLK1	256	306	400	487	287	379	285	468	338	202	667	337	254	186	289	322	311	382	345	394	339.972	-0.506925	0.218652	3408	3180	3715	0.156984	1
ENSG00000164190	NIPBL	368	438	261	315	486	468	376	633	362	244	361	472	355	225	370	491	439	337	422	651	393.953	-0.477879	0.219082	3951	3686	4388	0.177677	1
ENSG00000173163	COMMD1	20	11	6	45	118	53	36	114	75	63	109	92	5	23	100	100	99	128	110	197	60.699	0.982946	0.219134	541	439	1065	1.15712	1
ENSG00000204071	TCEAL6	519	265	223	315	350	331	257	295	388	233	180	445	164	228	332	237	269	499	366	393	301.721	-0.45092	0.219195	3176	2876	3413	0.169081	1
ENSG00000180139	ACTA2-AS1	10	31	15	4	33	15	2	7	83	12	34	57	0	23	44	0	25	59	50	19	23.0746	1.45971	0.219224	212	133	390	1.21226	0.9
ENSG00000112186	CAP2	266	81	34	322	548	186	152	278	376	82	446	345	116	61	218	164	281	544	416	602	227.298	0.611491	0.219404	2325	1621	3897	0.978925	1
ENSG00000127954	STEAP4	26	181	165	42	67	269	105	306	35	194	17	60	69	13	110	96	123	215	81	268	121.139	-1.16713	0.219404	1390	1257	1185	0.0517986	1
ENSG00000205356	TECPR1	42	61	63	20	18	70	18	53	16	4	8	24	21	0	6	146	67	39	60	24	37.0225	-1.31695	0.219404	365	451	309	0.389041	0.95
ENSG00000196951	SCOC-AS1	10	0	5	3	4	5	0	10	17	0	20	3	0	23	7	0	22	26	9	3	7.75207	2.35645	0.219605	54	30	137	1.98148	0.75
ENSG00000138835	RGS3	200	39	67	73	285	131	113	147	292	270	439	271	23	87	113	166	205	288	250	514	170.409	0.684357	0.219995	1617	1195	2778	0.978973	1
ENSG00000171533	MAP6	25	19	9	8	87	72	19	75	49	26	56	119	0	24	79	19	80	42	115	105	41.4937	1.2329	0.220419	389	276	752	1.22365	0.95
ENSG00000135407	AVIL	13	3	3	37	0	11	0	13	0	25	0	0	0	7	0	2	0	1	1	0	6.63356	-3.08806	0.220419	105	94	22	0.685714	0.55
ENSG00000128245	YWHAH	458	194	96	197	510	229	175	366	553	252	410	340	15	192	313	264	575	509	519	854	296.742	0.634658	0.220727	3030	2193	4828	0.869637	1
ENSG00000255823	MTRNR2L8	88	25	9	11	212	8	1	6	1	5	5	7	84	1	11	30	7	3	209	8	34.2286	-1.35268	0.221662	366	272	459	0.510929	1
ENSG00000172243	CLEC7A	27	1	0	11	91	0	0	42	61	9	1	24	0	4	30	12	19	5	11	38	14.8868	2.05205	0.223202	242	90	296	0.85124	0.8
ENSG00000108448	TRIM16L	3	40	0	2	29	21	0	20	68	7	3	9	0	12	13	10	46	37	39	18	16.4377	1.86486	0.223404	190	96	281	0.973684	0.85
ENSG00000095970	TREM2	0	0	0	0	14	4	17	72	0	0	37	1	0	14	36	66	26	10	8	44	14.1972	2.69374	0.224386	107	123	226	0.962617	0.65
ENSG00000165434	PGM2L1	181	28	0	37	173	80	31	172	161	133	385	108	26	61	48	58	136	67	67	461	99.3709	1.0616	0.224386	996	622	1791	1.17369	0.95
ENSG00000180340	FZD2	80	37	51	110	153	195	118	115	150	31	177	311	41	49	99	80	244	219	297	375	121.535	0.638295	0.224419	1040	842	2090	1.2	1
ENSG00000177119	ANO6	414	121	175	323	656	229	172	372	492	134	419	387	91	215	416	208	632	515	519	540	304.356	0.460337	0.224539	3088	2283	4747	0.797927	1
ENSG00000102804	TSC22D1	745	356	456	565	661	933	402	801	449	456	629	762	260	131	559	279	574	859	981	445	519.85	-0.420418	0.224539	5824	5011	6292	0.219952	1
ENSG00000179954	SSC5D	52	48	63	8	62	62	21	176	78	1	67	93	12	60	30	4	83	36	191	84	53.7901	1.27158	0.224605	571	301	930	1.10158	1
ENSG00000215012	RTL10	0	7	6	0	34	1	0	23	15	0	6	10	0	0	16	0	6	12	11	23	6.42745	2.9127	0.224742	86	30	140	1.27907	0.65
ENSG00000144152	FBLN7	14	0	4	0	15	12	0	35	26	13	0	19	0	1	0	1	13	17	52	4	8.80513	2.87622	0.225369	119	44	182	1.15966	0.7
ENSG00000131171	SH3BGRL	747	596	374	967	1441	757	688	1435	1208	226	1317	1249	224	321	1267	743	1473	1691	2035	1291	849.139	0.398509	0.225369	8439	6589	13461	0.814314	1
ENSG00000171056	SOX7	4	4	70	14	9	38	19	22	0	0	0	7	1	0	7	10	3	1	22	4	13.1902	-2.18011	0.225369	180	167	68	0.55	0.8
ENSG00000135537	AFG1L	16	3	0	1	0	10	11	11	0	1	1	5	10	0	6	42	1	17	3	0	6.78647	-2.70782	0.22568	53	100	38	1.16981	0.75
ENSG00000135842	NIBAN1	2923	1561	1274	3133	5235	2959	1960	3482	4877	1033	5088	5214	1303	765	3425	1828	5088	5129	5695	4527	2838.26	0.340438	0.226698	28437	21399	45100	0.833456	1
ENSG00000139364	TMEM132B	20	0	28	1	47	5	29	9	40	0	27	8	0	15	3	5	8	31	13	20	14.4325	2.04608	0.226698	179	91	218	0.709497	0.85
ENSG00000280099	AL603750.1	6	4	23	37	3	60	13	7	0	12	2	1	0	0	1	0	3	13	22	15	11.1147	-2.49419	0.227181	165	156	66	0.545455	0.8
ENSG00000006652	IFRD1	182	149	59	132	94	173	116	137	80	112	335	145	312	97	97	97	48	146	199	179	154.608	-0.711092	0.227181	1234	1429	1460	0.0251216	1
ENSG00000129566	TEP1	32	5	5	46	13	18	2	11	5	22	2	3	1	0	14	24	5	9	16	9	11.3837	-1.6934	0.227181	159	169	73	0.603774	0.95
ENSG00000103148	NPRL3	13	29	52	21	37	50	26	59	17	15	19	10	5	8	62	92	12	12	27	36	29.2	-1.24504	0.227181	319	365	237	0.401254	1
ENSG00000134086	VHL	21	6	10	28	27	19	17	9	2	16	2	0	0	16	11	15	0	19	20	0	12.2538	-2.24344	0.227299	155	143	95	0.309677	0.8
ENSG00000138696	BMPR1B	41	89	80	70	77	145	78	64	89	53	67	142	51	20	120	116	138	131	116	49	83.4479	-0.702415	0.227299	786	843	893	0.0636132	1
ENSG00000245384	CXXC4-AS1	14	0	1	23	28	0	1	67	0	1	13	16	0	11	10	7	10	18	27	21	10.2925	1.98976	0.227299	135	57	211	1.14074	0.8
ENSG00000169857	AVEN	46	64	8	34	165	52	3	77	96	27	86	62	0	20	51	51	67	109	76	92	48.6112	1.08359	0.227299	572	336	850	0.898601	0.95
ENSG00000198901	PRC1	15	0	0	8	0	6	0	11	22	2	25	26	0	17	4	10	11	18	24	13	8.93852	2.47358	0.227299	64	45	167	1.90625	0.75
ENSG00000134371	CDC73	323	293	195	321	419	372	223	317	306	280	290	420	134	126	297	245	319	355	372	418	283.599	-0.398229	0.227482	3049	2683	3342	0.216136	1
ENSG00000188186	LAMTOR4	190	65	108	127	245	161	140	238	313	44	265	274	16	103	152	238	266	358	210	360	164.481	0.594149	0.228428	1631	1241	2632	0.852851	1
ENSG00000138162	TACC2	40	60	83	207	240	104	82	226	120	21	200	400	136	94	232	41	265	247	394	238	150.959	0.758698	0.228428	1183	1006	2424	1.19865	1
ENSG00000134294	SLC38A2	1505	609	379	422	1143	668	321	1325	503	703	645	551	463	339	554	1044	663	834	524	1038	667.698	-0.485292	0.228428	7578	6668	7565	0.118369	1
ENSG00000197586	ENTPD6	4	0	7	1	5	0	0	4	8	0	19	8	0	4	0	3	7	23	8	2	4.21853	3.03737	0.228428	29	15	88	2.51724	0.7
ENSG00000124279	FASTKD3	0	4	0	0	23	41	0	28	1	18	17	8	0	6	37	1	14	14	32	16	10.8746	2.51968	0.229009	115	101	159	0.504348	0.75
ENSG00000183648	NDUFB1	1073	521	473	1030	1175	1277	596	1482	1495	628	1926	1639	232	546	1791	1132	1780	2625	2077	2417	1092.69	0.366363	0.229009	9750	8753	17162	0.862462	1
ENSG00000196167	COLCA1	8	0	0	0	3	0	0	19	8	8	20	14	0	0	10	14	11	6	21	24	6.20747	3.11014	0.229657	46	40	126	1.86957	0.65
ENSG00000257444	SETP7	4	16	15	11	11	13	0	7	0	4	6	4	29	0	5	14	1	2	5	13	9.77408	-2.11697	0.229657	81	111	49	0.765432	0.85
ENSG00000183091	NEB	14	7	23	32	3	15	14	7	26	30	0	10	1	19	13	11	3	13	0	38	15.0417	-1.72073	0.229769	171	160	119	0.239766	0.9
ENSG00000123496	IL13RA2	103	23	34	89	118	96	39	54	47	23	60	4	56	0	24	100	133	64	5	80	53.7892	-1.33035	0.229769	626	587	565	0.0351438	0.95
ENSG00000174405	LIG4	7	21	0	5	30	28	0	55	0	0	24	9	0	17	10	14	28	50	5	44	14.0331	2.22591	0.229989	146	85	262	1.21233	0.75
ENSG00000236432	MFF-DT	25	19	28	51	12	4	23	20	13	59	41	48	41	6	18	32	31	21	14	10	28.6843	-1.28718	0.229993	254	300	216	0.330709	1
ENSG00000272631	AC067750.1	0	0	0	25	11	13	0	2	23	6	25	2	0	6	27	0	5	26	25	21	8.84123	2.60923	0.229993	80	71	146	0.9375	0.7
ENSG00000107581	EIF3A	1116	1046	690	1040	1355	770	813	1304	1217	483	880	1290	694	597	1127	1313	875	1085	1194	1631	977.233	-0.368995	0.229993	9834	9092	11428	0.237543	1
ENSG00000183255	PTTG1IP	642	418	210	455	1269	797	355	1485	947	518	1138	1010	415	427	902	845	1457	1414	1171	1503	752.052	0.428269	0.229993	7096	5557	11821	0.882751	1
ENSG00000185274	GALNT17	38	9	1	33	51	48	58	58	68	0	30	100	0	21	42	16	72	52	102	82	35.9244	1.5011	0.230434	364	245	636	1.07418	0.9
ENSG00000136379	ABHD17C	6	5	2	0	0	4	3	13	33	0	8	22	0	5	11	4	24	29	28	31	8.72054	2.15404	0.231312	66	35	193	2.39394	0.8
ENSG00000133250	ZNF414	6	0	16	5	25	5	5	17	20	4	18	32	1	13	11	12	26	28	22	32	12.5778	1.51408	0.231413	103	65	233	1.63107	0.95
ENSG00000164403	SHROOM1	12	2	20	7	29	26	0	16	21	0	15	41	0	11	4	2	11	7	34	47	12.5722	1.99171	0.232325	133	73	232	1.19549	0.85
ENSG00000137409	MTCH1	717	318	251	504	1128	824	414	883	834	423	973	764	124	361	615	591	822	1275	1076	1317	608.643	0.369768	0.232325	6296	4781	9433	0.738882	1
ENSG00000207175	RNU1-67P	24	19	0	37	8	25	0	2	6	0	6	13	37	0	8	27	0	10	1	3	12.9079	-2.19744	0.232325	121	177	49	1.05785	0.75
ENSG00000177105	RHOG	194	42	128	38	237	125	70	289	146	33	262	167	39	57	131	163	227	190	225	439	132.492	0.619384	0.232325	1302	963	2239	0.980031	1
ENSG00000166484	MAPK7	1	7	1	0	10	9	35	39	21	0	34	27	0	9	21	14	15	11	27	28	13.2146	1.95532	0.232674	123	88	221	1.0813	0.85
ENSG00000143384	MCL1	2047	695	1005	1245	1455	1426	831	2099	1190	1207	2142	1150	409	485	1083	1073	1281	1183	676	2317	1148.69	-0.392441	0.232799	13200	11021	13978	0.224015	1
ENSG00000115226	FNDC4	0	26	10	15	54	7	13	37	36	1	61	47	0	0	23	9	38	50	30	82	20.8773	1.58734	0.232799	199	104	435	1.66332	0.85
ENSG00000062194	GPBP1	375	187	127	372	426	337	255	428	198	175	300	360	163	129	281	269	204	395	391	393	265.453	-0.367989	0.232799	2880	2541	3224	0.237153	1
ENSG00000135047	CTSL	318	222	133	235	446	465	109	758	450	193	559	515	114	174	603	440	480	725	566	1082	357.592	0.41991	0.232799	3329	2832	5755	0.878041	1
ENSG00000060138	YBX3	620	837	549	477	690	1038	482	939	727	1199	923	620	356	227	737	389	693	803	826	1119	694.475	-0.504979	0.232799	7558	6684	7567	0.11683	1
ENSG00000141522	ARHGDIA	3	0	11	0	12	0	0	6	5	25	0	28	0	4	1	2	16	25	5	45	8.07619	2.50272	0.232799	62	42	146	1.67742	0.7
ENSG00000129422	MTUS1	91	110	92	119	114	171	27	253	107	80	18	202	126	40	186	178	145	57	90	99	113.15	-0.939876	0.233352	1164	1180	1125	0.0472509	1
ENSG00000163145	C1QTNF7	137	108	19	175	444	149	69	308	345	38	191	231	104	111	312	97	141	263	276	366	166.391	0.662573	0.233542	1792	1208	2676	0.819196	1
ENSG00000130816	DNMT1	180	181	244	115	152	139	130	214	131	86	107	203	166	146	195	365	130	165	234	440	185.307	-0.628558	0.233739	1572	1801	1922	0.076972	1
ENSG00000106636	YKT6	237	94	58	110	252	139	52	294	192	99	299	189	86	118	228	143	266	271	349	515	169.701	0.500253	0.233761	1527	1246	2745	0.981663	1
ENSG00000143153	ATP1B1	136	85	63	67	213	166	82	195	126	44	323	249	61	52	129	149	261	210	296	347	136.561	0.477706	0.233837	1177	982	2272	1.09601	1
ENSG00000140368	PSTPIP1	8	6	1	1	16	0	2	10	9	0	3	10	0	2	4	34	18	46	22	44	8.63515	2.04764	0.233878	53	56	180	2.33962	0.85
ENSG00000159251	ACTC1	12	18	8	12	47	14	21	25	88	10	102	46	0	3	33	13	40	30	82	215	30.6635	1.3101	0.233879	255	141	678	2.10588	0.95
ENSG00000174930	VN2R1P	26	15	6	15	12	24	19	45	4	10	12	13	35	12	26	63	12	16	20	18	20.8011	-1.23151	0.235377	176	239	164	0.426136	1
ENSG00000186532	SMYD4	16	0	0	2	15	24	14	24	29	0	18	12	0	4	31	8	21	49	24	43	12.7755	1.99155	0.235377	124	95	239	1.16129	0.8
ENSG00000272758	AC083798.2	0	10	0	27	12	44	30	21	45	0	54	49	0	16	30	2	41	22	22	13	19.2923	1.86058	0.235426	189	143	295	0.804233	0.8
ENSG00000109920	FNBP4	311	310	194	304	289	243	129	403	135	137	147	304	182	135	171	308	248	241	335	363	235.738	-0.541166	0.235426	2455	2289	2600	0.12668	1
ENSG00000174236	REP15	0	0	0	0	18	0	0	13	1	14	9	31	9	0	3	0	12	0	2	13	5.63956	3.71074	0.236355	46	26	99	1.58696	0.55
ENSG00000137185	ZSCAN9	20	0	2	24	32	1	0	31	10	18	45	18	0	14	23	30	22	36	30	36	16.0474	1.77062	0.2364	138	118	274	1.13043	0.85
ENSG00000111011	RSRC2	711	296	366	390	635	461	346	595	413	444	790	570	301	272	526	516	557	491	504	654	466.892	-0.371831	0.236467	4657	4357	5481	0.241357	1
ENSG00000231672	DIRC3	11	36	16	74	2	14	22	4	0	8	45	38	2	6	2	10	0	5	2	8	16.1236	-1.91145	0.237019	187	195	110	0.454545	0.9
ENSG00000084444	FAM234B	23	12	7	0	0	23	0	7	0	0	1	0	22	4	20	20	7	1	0	48	9.95277	-2.88293	0.237019	72	127	68	0.819444	0.65
ENSG00000231856	AL162377.1	0	0	0	0	1	0	6	16	2	0	2	2	0	13	0	1	0	20	33	8	4.37649	3.53555	0.237019	25	7	97	3.6	0.55
ENSG00000088038	CNOT3	6	0	0	0	7	0	19	25	17	0	11	4	0	5	16	3	1	18	27	7	6.8667	2.73926	0.237019	74	44	122	1.05405	0.7
ENSG00000101311	FERMT1	0	0	0	7	9	18	0	43	26	0	0	54	0	0	6	30	25	4	31	14	9.94801	2.95874	0.237261	103	61	206	1.40777	0.6
ENSG00000146072	TNFRSF21	17	4	41	9	49	16	6	102	30	0	46	78	1	18	31	55	63	12	17	78	27.7745	1.39056	0.237393	274	180	493	1.14234	0.95
ENSG00000165533	TTC8	22	0	20	14	27	32	18	37	16	7	41	82	0	20	8	1	39	41	35	8	20.2477	1.42057	0.237393	193	122	346	1.16062	0.9
ENSG00000066248	NGEF	38	0	9	0	11	0	0	23	16	0	0	19	0	0	2	0	38	3	40	13	8.00035	2.98517	0.237562	97	49	163	1.17526	0.55
ENSG00000140264	SERF2	1521	614	500	905	1978	1195	766	1638	1890	680	1581	1630	386	814	1188	1570	1883	2078	1659	2463	1175.77	0.303034	0.237562	11687	9325	17614	0.70925	1
ENSG00000164161	HHIP	10	10	1	12	0	2	0	7	11	0	1	2	7	0	10	36	0	0	0	0	5.59175	-3.1855	0.237983	53	88	21	1.26415	0.6
ENSG00000168140	VASN	234	111	57	108	264	126	173	224	345	171	719	233	71	178	160	167	315	324	254	600	211.335	0.592232	0.238039	1813	1378	3456	1.14617	1
ENSG00000187554	TLR5	17	2	0	8	8	4	0	60	19	0	12	12	0	11	23	20	20	14	22	13	10.4851	2.11792	0.238377	118	74	191	0.991525	0.8
ENSG00000168938	PPIC	49	79	48	24	221	68	27	182	152	29	116	69	33	36	146	115	184	184	248	181	91.0499	0.707998	0.238377	879	618	1573	1.08646	1
ENSG00000187193	MT1X	233	125	163	109	124	187	114	69	75	873	159	340	17	25	87	60	133	122	103	89	176.793	-0.869975	0.238717	2072	1968	1239	0.351834	1
ENSG00000144034	TPRKB	69	57	69	64	55	72	90	116	20	122	142	85	27	37	108	106	73	120	56	112	77.5657	-0.731173	0.23925	734	784	816	0.0435967	1
ENSG00000261713	SSTR5-AS1	10	0	10	13	9	9	3	0	36	0	0	0	24	0	0	13	8	0	0	0	7.98497	-3.40722	0.239386	90	82	53	0.322222	0.5
ENSG00000130150	MOSPD2	224	81	73	131	82	127	55	140	109	31	110	52	36	60	103	89	58	75	88	92	86.2155	-0.697182	0.240265	1053	950	866	0.0797721	1
ENSG00000182168	UNC5C	0	7	8	17	51	24	48	70	65	23	14	65	0	3	26	0	72	49	67	81	27.9768	1.7822	0.240356	313	153	537	1.22684	0.85
ENSG00000163872	YEATS2	105	39	79	69	83	72	32	69	72	52	39	64	104	46	68	118	79	90	100	64	73.9931	-0.712876	0.241772	672	738	706	0.047619	1
ENSG00000132405	TBC1D14	4	6	0	9	1	7	15	6	0	0	0	1	20	0	12	10	4	25	13	0	7.30407	-2.56271	0.241772	48	83	50	0.6875	0.7
ENSG00000138688	KIAA1109	303	229	308	305	481	443	354	591	162	244	299	453	209	230	382	471	480	334	503	435	345.281	-0.461867	0.241772	3420	3248	3968	0.210526	1
ENSG00000104872	PIH1D1	168	44	89	59	119	110	66	278	154	101	245	232	41	134	105	119	164	221	208	371	132.187	0.586618	0.241772	1188	902	2126	1.0303	1
ENSG00000154330	PGM5	424	142	145	284	470	279	260	337	456	146	388	882	55	117	323	180	686	696	1199	407	325.667	0.568362	0.24179	2943	2238	5638	1.15528	1
ENSG00000138069	RAB1A	560	208	160	322	755	352	165	644	630	312	699	558	168	245	675	414	528	845	656	926	421.932	0.355165	0.243462	4108	3336	6486	0.766796	1
ENSG00000173432	SAA1	66	1	61	0	38	51	6	0	0	37	0	2	0	4	47	10	7	125	0	130	25.3562	-1.99409	0.243462	260	279	306	0.103846	0.7
ENSG00000132470	ITGB4	19	36	84	35	9	89	36	80	24	0	0	0	48	0	33	11	50	45	28	33	35.1965	-1.67105	0.243462	412	391	269	0.296117	0.8
ENSG00000279453	Z99129.4	27	1	1	31	15	8	0	57	31	37	56	21	0	1	3	7	29	30	10	20	16.0211	1.86432	0.243772	208	115	270	0.745192	0.9
ENSG00000210174	MT-TR	16	15	0	21	24	39	21	18	0	52	4	4	11	12	21	18	13	43	6	7	18.304	-1.67311	0.243772	206	214	131	0.402913	0.9
ENSG00000187098	MITF	173	226	101	130	135	201	76	243	195	45	109	178	89	24	168	117	82	272	189	122	133.935	-0.570589	0.24416	1525	1326	1549	0.14623	1
ENSG00000106211	HSPB1	8674	2326	2227	5453	6484	5602	5430	5139	12729	4342	27345	13018	2777	4313	7739	3999	11727	11967	10283	14294	7153.58	0.517011	0.24416	58406	48569	117299	1.17676	1
ENSG00000166268	MYRFL	1	0	0	19	19	13	1	0	19	0	77	0	0	5	0	1	6	16	25	0	8.03123	3.05917	0.24416	72	35	167	1.83333	0.6
ENSG00000048649	RSF1	927	632	471	951	1332	983	805	1205	843	682	783	1182	763	487	954	899	1024	1019	1119	1453	881.412	-0.35337	0.244813	8831	8067	10447	0.269505	1
ENSG00000026025	VIM	17594	9881	6445	15034	25716	14472	12904	21063	25629	5689	25444	24866	7354	6758	16592	12117	21458	27053	24779	25362	15143.4	0.264646	0.244813	154427	118082	228128	0.712609	1
ENSG00000273079	GRIN2B	2	9	52	0	0	0	3	0	10	64	0	5	1	5	3	6	6	1	0	6	12.3373	-2.04502	0.244813	140	140	33	0.764286	0.7
ENSG00000198668	CALM1	4670	1792	1661	3325	6072	3304	2175	4627	4524	1789	4364	5536	1594	1934	4162	3538	5147	6527	6265	8053	3507.66	0.246092	0.244813	33939	28010	53049	0.737765	1
ENSG00000102081	FMR1	201	97	140	209	216	131	93	207	146	145	86	212	57	68	220	124	137	249	179	138	143.308	-0.489793	0.244881	1585	1417	1638	0.139432	1
ENSG00000133789	SWAP70	212	215	143	162	212	215	128	209	168	106	158	223	161	75	231	137	180	305	201	276	178.84	-0.507963	0.244881	1770	1710	2007	0.167797	1
ENSG00000161281	COX7A1	736	274	187	369	708	419	262	575	617	193	516	509	52	297	432	351	604	912	752	1256	422.027	0.488625	0.244881	4340	3275	6746	0.79977	1
ENSG00000120279	MYCT1	8	75	36	22	14	11	58	105	0	0	0	7	5	12	65	49	24	26	3	25	28.0058	-1.84558	0.245145	329	329	216	0.343465	0.85
ENSG00000130772	MED18	56	0	14	0	35	9	0	30	35	10	20	29	0	17	37	28	47	26	54	34	19.7767	1.85166	0.245227	189	154	327	0.915344	0.8
ENSG00000137710	RDX	482	537	327	538	689	545	422	884	487	340	454	690	434	166	573	572	551	729	622	1006	516.518	-0.405883	0.245227	5251	4770	6278	0.287183	1
ENSG00000251322	SHANK3	14	13	56	23	17	89	11	73	1	13	7	68	23	5	14	23	15	17	4	19	25.4178	-1.45032	0.245227	310	279	226	0.170968	1
ENSG00000162601	MYSM1	56	55	98	59	92	75	27	115	47	75	29	65	13	19	80	85	70	41	39	61	58.4807	-0.809574	0.245421	699	623	578	0.0643777	1
ENSG00000024862	CCDC28A	42	126	149	169	50	103	95	123	47	40	66	80	19	40	62	58	105	79	96	63	82.277	-0.740078	0.245421	944	863	749	0.120763	1
ENSG00000166147	FBN1	256	150	240	155	724	291	154	1453	412	83	232	445	113	119	337	388	564	455	781	628	326.934	0.58489	0.245421	3918	2167	5813	0.930577	1
ENSG00000207280	SNORD20	19	56	27	22	56	35	39	20	29	45	21	6	18	17	18	29	29	40	12	18	30.0714	-1.13009	0.245989	348	308	248	0.172414	1
ENSG00000127184	COX7C	2475	1036	914	2159	3241	2653	1242	2907	2432	1181	4415	3385	430	984	5083	2378	3669	6873	5166	4685	2370.12	0.384664	0.245989	20240	19551	37757	0.899506	1
ENSG00000077420	APBB1IP	0	3	63	2	30	32	0	114	35	0	4	34	1	13	55	73	33	26	13	79	26.1231	1.95605	0.245989	279	229	381	0.544803	0.85
ENSG00000151746	BICD1	70	14	28	73	203	83	49	145	100	25	181	122	3	34	79	125	81	126	53	173	72.2106	0.728523	0.245989	790	549	1218	0.846835	1
ENSG00000114988	LMAN2L	7	21	25	12	51	24	3	92	46	38	62	62	0	21	52	19	45	63	68	49	32.2136	1.22946	0.246825	319	201	559	1.12226	0.95
ENSG00000265354	TIMM23	94	34	9	48	139	64	18	54	131	14	75	86	0	45	66	65	89	97	117	156	57.2413	1.01269	0.247066	605	412	989	0.953719	0.95
ENSG00000236778	INTS6-AS1	3	26	9	16	7	28	8	9	38	37	8	12	31	7	6	15	4	4	3	18	17.2561	-1.38417	0.247066	181	179	110	0.381215	1
ENSG00000145734	BDP1	354	420	205	338	488	331	234	460	268	174	255	396	259	139	261	316	337	288	358	523	307.744	-0.462268	0.247539	3272	2892	3512	0.189487	1
ENSG00000135525	MAP7	24	8	36	71	57	16	21	21	7	32	48	1	53	1	18	14	20	20	17	51	28.5029	-1.43549	0.247539	293	293	243	0.170648	1
ENSG00000237619	OR3B1P	46	16	40	16	9	15	42	9	29	25	13	100	23	4	5	20	3	6	13	53	25.0556	-1.28943	0.247539	247	248	239	0.0364372	1
ENSG00000260992	DOCK9-DT	38	0	0	6	12	13	0	30	36	0	30	11	0	0	18	0	5	25	22	6	9.44865	2.43198	0.247539	135	75	177	0.755556	0.65
ENSG00000176454	LPCAT4	1	1	62	3	26	1	0	31	5	0	29	14	0	4	18	25	15	3	14	11	12.7937	2.1959	0.247539	130	111	152	0.315385	0.85
ENSG00000185052	SLC24A3	257	17	9	98	299	77	113	159	72	47	186	125	36	70	82	94	174	230	197	308	109.614	0.736877	0.247539	1148	830	1820	0.862369	1
ENSG00000144161	ZC3H8	95	85	44	39	51	32	55	36	39	12	44	43	19	14	50	33	49	37	72	2	42.481	-1.00598	0.247953	488	464	387	0.157787	1
ENSG00000159164	SV2A	75	48	9	80	156	109	40	123	125	6	93	118	32	70	110	51	116	180	147	235	80.4404	0.864588	0.247982	771	560	1363	1.0415	1
ENSG00000144057	ST6GAL2	168	114	90	216	174	152	78	251	326	17	270	421	50	65	282	74	242	384	419	207	167.854	0.60435	0.247982	1586	1241	2759	0.957125	1
ENSG00000157020	SEC13	125	63	70	183	312	142	178	401	234	104	360	236	81	109	198	297	285	412	403	431	197.205	0.505883	0.247982	1812	1441	3183	0.961369	1
ENSG00000164654	MIOS	26	0	0	11	34	14	0	32	10	4	33	9	0	16	37	44	28	22	49	32	16.0155	1.82014	0.247982	131	136	265	0.984733	0.8
ENSG00000123575	FAM199X	57	41	23	71	93	60	3	75	131	5	184	84	0	25	54	111	79	110	82	80	56.1293	1.12338	0.247982	559	425	943	0.926655	0.95
ENSG00000182197	EXT1	620	169	118	528	765	365	335	658	557	115	762	401	144	285	463	399	785	742	704	1226	427.916	0.522026	0.247982	4230	3256	6885	0.85792	1
ENSG00000148541	FAM13C	0	2	8	4	16	26	1	43	15	0	45	11	5	26	22	20	17	22	31	42	15.2485	1.6611	0.247982	115	88	268	1.56522	0.9
ENSG00000224982	TMEM233	27	14	28	29	1	1	0	61	0	0	0	22	65	18	11	10	15	6	10	0	19.8363	-2.26588	0.247982	161	185	133	0.322981	0.75
ENSG00000112787	FBRSL1	100	42	14	37	104	65	31	126	159	31	104	98	43	45	37	69	115	143	138	129	70.1566	0.699061	0.247982	709	469	1161	0.976023	1
ENSG00000101350	KIF3B	172	78	154	197	252	151	129	223	58	134	132	251	62	83	154	183	179	207	133	159	146.347	-0.504913	0.247982	1548	1414	1677	0.169897	1
ENSG00000099875	MKNK2	518	283	225	211	209	312	163	427	169	180	365	301	34	93	258	366	247	348	178	228	236.752	-0.570161	0.247982	2697	2550	2565	0.00556174	1
ENSG00000116903	EXOC8	6	1	19	36	127	47	31	94	43	3	95	35	0	64	68	39	43	47	93	35	40.2044	1.45541	0.248083	407	250	676	1.04668	0.95
ENSG00000204540	PSORS1C1	0	0	0	35	38	0	0	11	27	0	6	0	0	18	5	15	2	25	15	0	8.78112	3.13089	0.248083	111	55	142	0.783784	0.55
ENSG00000122641	INHBA	1030	239	115	598	1135	492	544	1651	831	630	846	672	192	489	461	584	1039	881	890	1688	649.466	0.484846	0.248346	7265	4885	10122	0.720853	1
ENSG00000065970	FOXJ2	120	78	56	71	234	90	75	207	140	68	217	169	16	91	132	143	184	212	153	226	115.762	0.534255	0.248568	1139	849	1833	0.863916	1
ENSG00000108551	RASD1	23	71	173	31	6	195	23	247	0	16	25	97	2	0	140	20	86	52	5	266	65.7834	-1.53215	0.248568	785	694	784	0.11465	0.9
ENSG00000142065	ZFP14	9	12	0	0	15	16	18	19	46	0	35	64	0	16	13	17	11	25	11	11	14.6752	1.78423	0.248568	135	85	253	1.24444	0.8
ENSG00000068137	PLEKHH3	223	139	50	151	138	78	54	106	75	10	11	120	87	24	125	101	37	190	119	156	92.9696	-0.83828	0.248674	1024	1018	976	0.0410156	1
ENSG00000196535	MYO18A	74	171	61	154	209	258	163	125	132	90	107	190	162	58	82	85	96	98	186	119	134.217	-0.649849	0.248712	1437	1300	1320	0.0139179	1
ENSG00000104728	ARHGEF10	2	28	29	19	3	12	0	8	0	24	12	6	38	9	12	14	13	0	15	14	16.6511	-1.77082	0.249289	125	178	80	0.784	0.85
ENSG00000110328	GALNT18	262	79	12	53	280	36	66	129	132	138	159	134	9	149	148	82	272	201	78	286	119.848	0.748694	0.249289	1187	885	1820	0.7877	1
ENSG00000185352	HS6ST3	0	8	8	2	0	4	12	0	11	26	0	0	0	8	10	28	2	6	6	0	7.85689	-2.61465	0.249289	71	98	33	0.915493	0.65
ENSG00000182916	TCEAL7	25	39	1	10	27	25	2	30	80	8	58	40	0	39	67	25	43	34	43	54	28.5493	1.32666	0.249895	247	202	448	0.995951	0.95
ENSG00000116212	LRRC42	69	14	16	25	103	57	23	124	74	48	108	101	15	58	58	77	73	94	58	135	57.2033	0.708366	0.250049	553	402	928	0.951175	1
ENSG00000124762	CDKN1A	452	103	457	248	145	223	199	141	191	293	499	186	66	71	125	111	98	214	56	839	226.468	-0.871105	0.250049	2452	2277	2440	0.0664763	1
ENSG00000174010	KLHL15	11	18	0	6	2	53	0	26	22	0	90	18	0	8	21	8	30	25	23	58	16.5592	1.85772	0.250049	138	117	302	1.34058	0.8
ENSG00000260912	AL158206.1	24	39	3	1	5	21	11	17	0	18	34	0	57	9	26	19	30	15	14	4	20.7785	-1.82018	0.250049	139	219	128	0.654676	0.9
ENSG00000137075	RNF38	132	136	22	62	140	94	32	126	189	21	135	176	37	60	94	51	113	226	170	182	94.7709	0.648584	0.250049	954	681	1517	0.87631	1
ENSG00000110651	CD81	1867	558	773	1177	2008	1205	681	2165	2055	655	1552	2109	502	761	1208	1280	2074	1626	2182	2769	1269.2	0.310604	0.250049	13144	9906	19301	0.714775	1
ENSG00000163132	MSX1	28	64	38	73	76	108	54	219	86	58	260	144	60	43	95	39	289	121	248	406	104.347	0.720305	0.250867	804	617	1892	1.58582	1
ENSG00000178409	BEND3	0	26	0	0	10	0	0	12	7	31	0	57	0	0	0	0	3	33	11	1	8.94483	3.30907	0.250867	86	57	134	0.895349	0.5
ENSG00000086730	LAT2	9	0	7	0	28	10	0	31	17	0	4	8	0	12	24	56	12	25	9	74	12.7233	2.10817	0.250867	102	106	220	1.11765	0.75
ENSG00000140092	FBLN5	1729	935	463	1629	2191	1816	931	1673	2159	691	3107	1961	587	1135	1869	1262	2960	2893	2510	3641	1564.91	0.402148	0.250867	14217	11912	24230	0.866428	1
ENSG00000142686	C1orf216	35	40	2	23	81	33	20	38	73	10	103	84	0	16	63	16	36	45	60	87	35.3781	1.10831	0.250952	355	242	623	1.07324	0.95
ENSG00000186222	BLOC1S4	66	32	17	28	97	76	36	103	145	44	93	59	1	60	79	20	96	89	93	107	58.246	0.886287	0.250952	644	399	942	0.843168	1
ENSG00000149573	MPZL2	44	236	128	7	42	132	34	81	0	0	16	23	61	4	75	166	3	35	16	80	66.1682	-2.0701	0.250952	704	883	300	0.828125	0.9
ENSG00000167772	ANGPTL4	146	78	56	20	10	65	41	86	10	15	12	66	23	0	56	0	7	75	53	279	47.6005	-1.65984	0.250952	527	500	598	0.185958	0.9
ENSG00000165246	NLGN4Y	7	23	0	37	60	0	10	36	20	0	1	23	0	9	17	20	74	72	32	28	18.8267	1.79999	0.250952	193	114	355	1.2487	0.8
ENSG00000163138	PACRGL	15	5	24	1	49	6	0	10	58	0	0	9	0	4	31	3	13	27	41	92	15.0074	2.02568	0.251191	168	85	303	1.29762	0.8
ENSG00000245694	CRNDE	201	67	4	158	183	80	54	206	224	15	256	253	85	69	224	46	130	217	206	208	122.965	0.845478	0.251753	1192	934	1952	0.854027	1
ENSG00000129055	ANAPC13	116	36	25	94	240	136	57	200	124	89	235	153	58	75	122	132	284	221	253	232	122.625	0.589456	0.251755	1117	865	2017	1.03133	1
ENSG00000219932	RPL12P8	24	6	16	12	15	13	18	13	32	22	20	2	32	9	6	13	0	2	8	11	16.0629	-1.59777	0.251755	171	162	112	0.292398	0.95
ENSG00000125877	ITPA	21	25	0	8	42	13	0	37	30	7	20	63	0	0	35	0	52	56	47	51	19.2091	2.0566	0.252342	183	109	398	1.57923	0.75
ENSG00000166148	AVPR1A	18	11	96	0	0	31	0	30	10	8	0	18	18	5	2	12	0	0	3	13	17.1746	-2.51993	0.253933	204	196	79	0.573529	0.7
ENSG00000120913	PDLIM2	355	143	224	318	520	344	224	586	466	114	347	597	125	237	361	342	495	781	690	639	341.408	0.414446	0.253954	3294	2550	5358	0.852459	1
ENSG00000184347	SLIT3	267	38	102	125	413	271	46	613	154	65	249	280	87	56	156	130	320	268	314	300	175.342	0.557375	0.254609	2094	1287	2967	0.802292	1
ENSG00000139200	PIANP	146	80	43	106	125	54	27	105	230	45	195	172	23	45	137	22	249	145	200	233	99.9302	0.777095	0.254609	961	683	1699	1.05723	1
ENSG00000104154	SLC30A4	0	0	5	10	15	19	0	17	30	0	0	8	0	5	29	4	16	29	20	24	9.09809	2.54179	0.254609	96	67	164	1.01042	0.7
ENSG00000103353	UBFD1	46	7	26	15	102	63	11	93	54	16	28	187	0	53	69	84	75	91	92	66	49.0266	1.18458	0.254609	433	337	841	1.16397	0.95
ENSG00000138231	DBR1	1	0	27	22	41	44	2	46	21	15	32	51	0	35	36	29	33	43	46	51	25.1792	1.53226	0.254721	219	176	399	1.01826	0.9
ENSG00000180828	BHLHE22	0	23	17	0	6	0	0	18	0	0	5	28	0	9	40	13	31	2	13	12	10.217	2.84636	0.254721	64	93	124	0.484375	0.65
ENSG00000106803	SEC61B	591	251	162	461	836	461	211	640	670	299	910	638	70	330	679	867	588	1068	866	1074	493.619	0.439634	0.254721	4582	4052	7620	0.778699	1
ENSG00000141040	ZNF287	5	12	13	19	27	35	4	37	48	0	34	44	0	26	28	10	16	46	52	46	21.0879	1.47658	0.254721	200	126	376	1.25	0.9
ENSG00000186868	MAPT	1	9	42	18	29	24	0	26	10	0	15	22	0	4	0	10	41	21	207	11	19.6583	1.98454	0.255595	159	104	386	1.77358	0.8
ENSG00000163909	HEYL	225	70	35	110	281	148	34	139	206	224	280	152	59	91	37	65	208	284	351	234	142.581	0.679238	0.255653	1472	1007	2226	0.828125	1
ENSG00000222041	CYTOR	91	35	47	48	79	46	18	109	139	39	176	58	0	31	11	192	97	120	58	365	70.9331	0.915199	0.255653	651	527	1232	1.08295	0.95
ENSG00000174004	NRROS	14	37	0	0	33	74	0	61	0	0	49	69	0	13	56	74	26	18	29	38	24.6041	2.35098	0.255653	219	255	336	0.369863	0.7
ENSG00000170801	HTRA3	32	58	0	0	100	60	0	261	21	0	0	130	0	15	65	46	138	19	29	47	40.0329	3.28951	0.255653	532	261	760	0.93797	0.7
ENSG00000111860	CEP85L	125	103	71	118	127	37	110	150	127	52	133	68	103	19	120	153	84	135	109	78	98.8214	-0.734996	0.255653	1020	992	1030	0.0372549	1
ENSG00000232533	AC093673.1	139	14	15	45	86	35	15	90	49	37	135	73	0	38	76	17	79	76	122	168	52.7948	1.06039	0.255653	525	393	916	0.99619	0.95
ENSG00000181649	PHLDA2	141	0	48	43	127	9	30	122	109	17	48	17	0	78	20	55	52	65	30	245	53.5267	1.30202	0.255653	646	363	893	0.820433	0.9
ENSG00000123353	ORMDL2	9	0	20	7	16	7	0	6	31	0	24	12	1	5	23	1	18	21	25	44	10.9903	1.96212	0.255653	96	68	202	1.39583	0.85
ENSG00000166225	FRS2	7	4	23	34	74	36	37	173	95	61	92	51	11	25	17	35	49	89	89	65	45.8192	1.05238	0.255653	544	265	802	0.987132	1
ENSG00000165617	DACT1	275	71	109	64	147	126	82	109	244	60	324	137	18	107	54	96	205	292	237	562	139.378	0.719115	0.255653	1287	955	2364	1.09479	1
ENSG00000127554	GFER	11	0	0	0	8	0	0	0	0	0	7	19	0	13	4	1	6	30	6	29	5.25049	3.08061	0.255653	19	16	118	5.36842	0.55
ENSG00000085721	RRN3	180	50	97	275	180	215	75	158	94	125	58	223	53	59	180	163	103	188	178	168	130.504	-0.632777	0.255653	1449	1413	1409	0.00276052	1
ENSG00000167280	ENGASE	67	66	3	26	32	22	37	55	52	34	7	13	33	6	12	49	74	3	70	25	34.2378	-1.17476	0.255653	394	349	337	0.0304569	1
ENSG00000127452	FBXL12	149	27	19	20	135	49	27	118	58	37	70	134	22	84	87	48	108	167	123	87	68.0936	0.713437	0.255653	639	485	1084	0.937402	1
ENSG00000043462	LCP2	4	14	11	3	61	30	0	107	17	1	10	30	0	7	72	45	44	31	24	93	23.0694	1.65103	0.256523	248	180	424	0.983871	0.9
ENSG00000165832	TRUB1	8	18	29	43	118	68	1	72	51	24	150	40	0	18	52	46	64	77	83	100	43.0231	1.17991	0.256523	432	289	773	1.12037	0.95
ENSG00000087494	PTHLH	9	5	2	0	21	0	35	26	13	17	65	37	4	13	12	0	31	20	22	25	15.9983	1.79347	0.256523	128	84	273	1.47656	0.85
ENSG00000013275	PSMC4	219	73	149	100	182	184	76	265	270	104	371	340	15	82	119	154	222	244	270	508	165.83	0.610148	0.256523	1622	1193	2754	0.962392	1
ENSG00000256294	AC021092.2	23	0	14	6	0	15	3	8	0	0	0	0	19	0	17	7	9	4	12	17	8.06625	-2.40541	0.256523	69	104	50	0.782609	0.65
ENSG00000081818	PCDHB4	11	0	0	0	22	0	7	18	0	0	23	0	0	2	11	3	26	9	29	40	7.18357	2.9384	0.256634	58	32	169	2.36207	0.6
ENSG00000109738	GLRB	11	5	0	22	57	48	21	26	27	11	58	34	0	28	41	13	24	52	38	75	24.6428	1.30497	0.257418	228	172	419	1.08333	0.9
ENSG00000135452	TSPAN31	0	8	1	4	3	0	0	9	0	0	5	6	0	8	30	0	19	26	9	9	5.76757	2.9029	0.259899	25	43	94	2.04	0.65
ENSG00000128654	MTX2	43	17	0	37	96	79	1	69	72	27	63	101	19	33	68	40	19	168	104	99	47.1692	1.0647	0.260404	441	331	824	1.11791	0.95
ENSG00000067445	TRO	9	25	0	36	35	10	13	37	41	0	21	45	0	17	16	12	23	28	40	40	18.9286	1.54449	0.260404	206	121	327	1	0.85
ENSG00000139970	RTN1	248	118	149	1260	280	138	58	646	633	173	502	118	12	307	188	344	629	159	385	1602	338.132	0.730414	0.260404	3703	2688	5261	0.694842	1
ENSG00000205683	DPF3	18	6	0	0	12	19	0	19	20	0	7	13	6	2	1	0	0	48	47	22	9.10951	2.3558	0.260404	94	50	190	1.48936	0.7
ENSG00000122386	ZNF205	0	0	1	17	14	0	6	15	16	7	5	13	3	6	12	1	11	27	24	31	8.53697	2.00208	0.260404	76	47	162	1.51316	0.85
ENSG00000268564	AC003956.1	12	1	8	9	3	5	2	1	0	0	6	31	17	0	9	12	0	6	4	1	6.72416	-2.30393	0.260404	41	75	52	0.560976	0.8
ENSG00000227456	LINC00310	0	43	5	1	7	7	0	3	4	0	0	9	0	2	1	0	9	21	66	14	8.48114	2.71347	0.260552	70	57	135	1.11429	0.7
ENSG00000102053	ZC3H12B	42	1	15	13	47	20	0	19	30	0	77	40	30	13	22	0	26	38	47	19	22.1441	1.64559	0.260612	187	143	356	1.13904	0.85
ENSG00000198947	DMD	1274	1179	497	1320	1630	893	627	987	1112	465	626	1200	728	426	833	675	1071	1007	1461	1169	912.204	-0.370307	0.261017	9984	8491	10689	0.220152	1
ENSG00000104852	SNRNP70	247	133	96	255	191	228	161	168	181	118	197	241	142	95	124	213	209	188	295	254	178.183	-0.450532	0.261017	1778	1717	2019	0.169854	1
ENSG00000204611	ZNF616	0	0	6	0	25	35	0	5	4	0	0	12	0	6	2	19	4	14	9	30	6.94344	2.88633	0.261017	75	62	109	0.626667	0.65
ENSG00000185112	FAM43A	61	30	146	12	17	49	13	46	8	23	29	57	23	29	47	109	44	15	27	117	46.4083	-1.05359	0.26105	405	513	389	0.306173	1
ENSG00000075624	ACTB	3529	1478	1454	3394	4724	3076	2212	4783	4712	2026	5033	3387	1047	1696	3599	3053	6665	6698	5692	6675	3225.44	0.328536	0.26105	31388	24868	50065	0.802759	1
ENSG00000185000	DGAT1	10	36	10	19	13	30	31	12	12	0	30	5	27	0	14	17	6	7	15	48	17.7785	-1.36207	0.26105	173	194	148	0.265896	0.9
ENSG00000102390	PBDC1	90	77	11	81	132	92	73	154	99	19	206	123	8	47	86	83	104	188	132	208	83.5439	0.721419	0.261213	828	620	1393	0.933575	1
ENSG00000177239	MAN1B1	40	35	26	55	146	48	22	96	86	15	52	90	9	48	57	71	97	101	131	113	56.3665	0.77115	0.261388	569	378	960	1.02285	1
ENSG00000103175	WFDC1	261	2	36	110	209	13	12	141	44	73	92	47	4	19	14	113	110	130	292	209	76.3316	1.08337	0.261558	901	638	1293	0.72697	1
ENSG00000162645	GBP2	415	247	404	357	433	513	365	657	437	392	508	440	269	188	600	407	262	545	547	938	418.97	-0.455134	0.26212	4220	3969	4955	0.233649	1
ENSG00000129071	MBD4	185	140	141	222	291	278	113	345	203	189	149	250	177	90	165	285	190	213	240	224	197.209	-0.513456	0.26212	2107	1895	2195	0.142383	1
ENSG00000136238	RAC1	2057	754	757	1285	2305	1630	1078	2641	1850	960	2191	2017	603	1008	1594	1481	2585	2747	2575	3037	1539.75	0.254762	0.26212	15317	12199	22956	0.702292	1
ENSG00000196507	TCEAL3	450	177	229	335	328	449	274	321	234	223	374	327	87	181	472	267	316	530	493	344	295.791	-0.404445	0.26212	3020	2963	3448	0.160596	1
ENSG00000107130	NCS1	115	41	91	113	154	153	117	114	212	36	187	279	19	41	92	114	335	288	486	295	134.302	0.674278	0.26212	1146	891	2391	1.3089	1
ENSG00000103035	PSMD7	14	1	0	0	13	0	1	26	9	18	35	4	0	1	24	1	16	3	5	56	8.74998	2.45817	0.26212	82	59	168	1.32927	0.8
ENSG00000277287	AL109976.1	554	169	729	370	321	455	370	323	304	526	426	1277	317	409	356	333	286	361	465	631	459.098	-0.554952	0.26212	4121	4179	4803	0.15142	1
ENSG00000160285	LSS	130	35	32	104	159	174	0	106	157	52	148	155	15	85	78	63	137	206	145	260	93.7898	0.96024	0.26212	949	683	1558	0.922023	0.95
ENSG00000213064	SFT2D2	275	227	68	161	428	301	143	294	412	69	423	299	83	121	255	149	278	425	337	542	227.246	0.426318	0.262203	2378	1731	3559	0.768713	1
ENSG00000173230	GOLGB1	920	561	697	961	1591	828	892	1261	726	658	886	1000	528	451	844	871	992	906	1397	1280	858.823	-0.320198	0.262203	9095	7760	10490	0.300165	1
ENSG00000169271	HSPB3	0	0	0	0	18	0	0	15	0	0	0	83	0	0	8	19	3	46	84	16	9.87032	2.99738	0.262203	33	27	265	7.21212	0.45
ENSG00000113163	CERT1	190	262	104	178	234	212	215	321	212	80	193	289	158	69	252	243	178	238	256	288	197.719	-0.451849	0.262203	2008	1894	2278	0.191235	1
ENSG00000137033	IL33	180	180	157	172	264	380	135	418	127	241	285	176	73	42	407	233	251	223	333	264	207.915	-0.597345	0.262203	2254	2158	2383	0.0998225	1
ENSG00000165495	PKNOX2	9	22	0	0	8	15	0	24	49	2	89	20	0	1	33	35	45	16	45	45	17.875	1.87349	0.262203	129	116	342	1.75194	0.8
ENSG00000138119	MYOF	387	118	100	241	608	243	102	522	189	109	385	175	63	103	347	115	593	514	409	591	242.808	0.49226	0.262203	2619	1825	4089	0.864452	1
ENSG00000032219	ARID4A	351	251	151	391	435	288	328	575	382	269	247	526	232	119	428	517	456	420	425	410	335.604	-0.417543	0.262203	3421	3206	3995	0.230634	1
ENSG00000090905	TNRC6A	755	496	459	670	921	563	590	794	634	313	418	1001	317	274	516	526	784	738	820	641	572.961	-0.30671	0.262203	6195	5205	7025	0.293785	1
ENSG00000178952	TUFM	162	94	112	126	199	125	124	221	131	122	132	124	98	36	179	285	164	181	292	277	146.091	-0.492994	0.262203	1416	1427	1757	0.233051	1
ENSG00000141564	RPTOR	12	0	0	0	17	0	38	1	15	9	15	55	0	0	6	3	18	15	27	32	10.9924	2.29313	0.262203	92	68	195	1.38043	0.7
ENSG00000175224	ATG13	133	75	16	40	208	83	76	151	217	69	231	151	44	79	75	118	125	142	133	215	104.584	0.589307	0.262663	1068	729	1652	0.864232	1
ENSG00000212719	LINC02693	21	0	33	5	39	19	9	51	59	4	14	24	0	11	17	5	30	43	39	45	19.452	1.52156	0.263145	240	113	355	1.00833	0.9
ENSG00000162402	USP24	57	134	36	84	111	84	49	76	57	23	42	102	99	26	78	178	74	87	50	57	76.4374	-0.85712	0.263587	711	822	682	0.196906	1
ENSG00000164946	FREM1	35	78	17	15	107	46	28	53	54	17	79	175	0	28	63	11	78	55	102	81	47.7209	1.06284	0.263587	450	310	812	1.11556	0.95
ENSG00000008710	PKD1	0	16	0	0	22	0	0	8	1	0	2	3	0	0	7	0	4	33	17	14	4.79873	3.31709	0.263587	47	23	104	1.7234	0.55
ENSG00000077235	GTF3C1	53	126	24	74	79	55	119	58	90	48	16	4	66	14	58	45	45	126	57	124	65.4617	-1.06269	0.263616	726	668	613	0.0757576	1
ENSG00000075785	RAB7A	675	340	313	412	788	563	273	953	722	277	797	600	219	360	717	608	1049	973	950	1380	561.099	0.297037	0.263634	5316	4397	8572	0.785365	1
ENSG00000145817	YIPF5	99	20	27	103	167	97	4	163	88	16	104	90	10	73	71	90	136	84	72	148	70.1629	0.84646	0.263634	784	537	1125	0.75	1
ENSG00000241685	ARPC1A	179	86	50	76	216	155	143	265	304	94	128	305	19	120	197	141	208	284	264	389	155.117	0.568325	0.263634	1568	1140	2483	0.856505	1
ENSG00000091137	SLC26A4	5	6	0	18	48	30	25	70	41	9	20	27	0	10	16	1	11	38	16	16	17.0487	1.49475	0.263634	252	110	297	0.742063	0.9
ENSG00000102024	PLS3	2211	848	535	2014	2948	1299	979	2228	3236	1121	2542	1740	481	992	2582	1229	2283	4402	2409	3016	1682.11	0.356452	0.263634	17419	13299	25796	0.717435	1
ENSG00000100105	PATZ1	70	9	12	43	77	98	39	174	94	73	104	133	1	74	95	51	127	94	146	96	69.198	0.955842	0.263634	689	491	1119	0.911466	1
ENSG00000225472	AL136366.1	0	5	0	10	47	0	0	0	13	0	2	26	0	0	0	0	17	22	7	1	5.64162	3.48717	0.264486	75	15	135	1.6	0.5
ENSG00000101605	MYOM1	148	32	41	63	135	119	129	124	159	68	210	480	46	50	169	55	185	214	274	343	126.786	0.604329	0.264486	1018	870	2174	1.28094	1
ENSG00000168137	SETD5	771	335	289	390	509	442	429	538	427	218	557	558	214	165	299	394	508	359	529	700	399.273	-0.330465	0.264782	4348	3781	4850	0.24586	1
ENSG00000067560	RHOA	2296	760	755	1450	2717	1921	1215	3175	2233	1068	2266	2418	624	1033	1460	1830	2562	2765	2884	3142	1682.13	0.273994	0.264782	17590	13379	25195	0.671745	1
ENSG00000170891	CYTL1	391	102	111	384	1046	355	180	235	716	75	83	344	172	544	50	210	2419	326	1278	935	428.177	1.13759	0.264782	3595	2030	7926	1.64006	1
ENSG00000198315	ZKSCAN8	0	21	1	23	0	16	13	1	1	2	7	3	2	0	0	8	0	4	0	15	6.22201	-2.58372	0.264782	78	86	31	0.705128	0.7
ENSG00000197265	GTF2E2	135	41	23	31	72	33	27	106	121	67	109	93	1	50	36	59	67	166	97	172	63.6448	0.873909	0.264782	656	453	1053	0.914634	1
ENSG00000242612	DECR2	22	18	18	2	51	41	5	44	9	3	58	44	2	16	21	5	42	48	26	50	21.7208	1.25857	0.264782	213	137	388	1.1784	1
ENSG00000108953	YWHAE	1433	656	603	870	1608	1216	856	1721	1579	815	2281	1810	161	677	1462	1095	1696	2012	2051	2462	1163.72	0.376186	0.264782	11357	9167	17897	0.768689	1
ENSG00000141030	COPS3	85	34	14	95	101	55	14	122	62	21	253	166	21	58	121	100	121	174	111	155	77.8052	0.794795	0.264782	603	560	1323	1.26534	1
ENSG00000068079	IFI35	51	0	2	7	35	11	22	47	11	8	46	25	0	18	18	17	56	15	31	59	19.5471	1.43993	0.264782	194	136	343	1.06701	0.9
ENSG00000226465	AL390198.1	0	0	0	0	9	2	0	15	8	0	0	10	0	0	15	0	6	11	44	4	4.27566	3.63513	0.264782	34	17	107	2.64706	0.5
ENSG00000099889	ARVCF	46	9	0	35	86	26	11	45	15	23	35	78	0	32	7	55	36	36	47	126	30.5136	1.20772	0.264782	296	212	536	1.09459	0.9
ENSG00000196378	ZNF34	24	10	0	26	30	0	2	43	62	0	0	14	0	8	15	5	33	36	5	26	13.5917	1.74508	0.26486	197	82	257	0.888325	0.75
ENSG00000115464	USP34	136	67	96	106	282	176	97	166	148	170	124	93	152	38	144	102	122	138	215	100	131.8	-0.616305	0.265057	1444	1246	1426	0.124654	1
ENSG00000033100	CHPF2	22	8	1	41	141	33	16	45	69	0	63	43	32	30	14	83	64	73	53	69	38.5531	1.31247	0.265057	376	250	650	1.06383	0.95
ENSG00000181218	H2AW	16	42	1	13	4	16	4	6	20	8	0	0	1	0	12	1	14	7	6	1	9.0039	-2.01285	0.265328	130	114	58	0.430769	0.85
ENSG00000124357	NAGK	152	36	41	66	190	110	67	223	104	39	153	162	3	66	173	90	154	186	185	258	100.751	0.724574	0.265328	1028	777	1681	0.879377	1
ENSG00000148248	SURF4	510	224	168	353	522	374	154	563	538	164	597	455	18	196	248	523	512	587	525	913	341.828	0.533271	0.265328	3570	2736	5408	0.748459	1
ENSG00000279692	AC110285.6	0	12	5	10	0	0	0	18	0	4	10	0	34	0	3	17	0	2	0	0	7.87425	-3.26949	0.265328	49	85	30	1.12245	0.5
ENSG00000164758	MED30	10	15	13	16	33	23	8	30	93	14	8	42	0	17	7	0	35	39	49	22	20.6144	1.39816	0.265432	255	106	368	1.02745	0.9
ENSG00000135447	PPP1R1A	35	55	72	4	35	64	19	64	57	0	191	250	42	10	129	22	102	143	351	77	71.2701	0.997694	0.265432	405	442	1280	2.06914	0.95
ENSG00000106804	C5	13	39	68	31	25	41	18	30	38	7	0	36	14	0	14	16	12	10	31	18	24.2583	-1.40284	0.265466	310	261	200	0.196774	0.9
ENSG00000158023	WDR66	4	0	0	7	11	3	0	14	9	7	52	19	0	0	0	24	9	6	9	5	7.05102	2.58213	0.265466	55	45	134	1.61818	0.7
ENSG00000111725	PRKAB1	61	7	1	28	64	21	47	88	77	18	46	72	1	25	76	7	48	52	52	41	35.1749	1.13681	0.268007	412	267	565	0.723301	1
ENSG00000214944	ARHGEF28	108	31	47	22	49	66	94	34	81	113	56	87	58	25	70	50	65	72	73	86	65.4916	-0.712625	0.268407	645	659	628	0.048062	1
ENSG00000078403	MLLT10	90	102	159	146	202	122	122	115	117	35	91	116	39	12	89	63	93	111	98	98	97.238	-0.650745	0.268407	1210	967	1053	0.0710744	1
ENSG00000165948	IFI27L1	0	23	13	12	44	23	2	74	25	0	47	24	0	6	36	40	29	48	58	38	21.4834	1.60602	0.268407	216	149	393	1.12963	0.85
ENSG00000140553	UNC45A	150	64	62	149	177	106	71	162	208	80	215	284	63	93	132	84	195	229	358	296	137.447	0.503739	0.268407	1229	961	2217	1.02197	1
ENSG00000184557	SOCS3	693	129	1481	215	85	1183	372	601	192	213	583	668	244	113	443	216	360	105	73	2485	498.624	-1.21569	0.268407	5164	5189	5265	0.0147173	1
ENSG00000154620	TMSB4Y	0	0	37	0	14	2	0	3	11	0	0	8	0	7	0	0	2	8	12	0	5.86149	3.46476	0.268407	67	39	65	0.38806	0.5
ENSG00000149313	AASDHPPT	48	19	1	16	67	99	2	58	72	37	96	53	0	24	27	66	61	72	97	62	40.316	1.24495	0.27005	419	315	662	0.828162	0.95
ENSG00000221990	EXOC3-AS1	34	0	20	0	3	0	0	21	8	0	13	10	0	16	10	6	9	4	15	0	8.18337	2.89965	0.270909	86	70	99	0.337209	0.65
ENSG00000164265	SCGB3A2	22	0	0	2	37	3	17	24	36	21	0	0	0	69	31	0	21	41	16	49	19.4836	2.22051	0.270909	162	96	293	1.21605	0.7
ENSG00000095564	BTAF1	72	129	73	60	126	86	101	129	39	20	59	86	103	40	105	129	103	56	75	92	86.261	-0.820709	0.270909	835	878	805	0.0874251	1
ENSG00000244754	N4BP2L2	542	558	524	576	817	595	420	987	612	366	415	859	603	256	508	710	755	646	752	880	597.869	-0.400102	0.270944	5997	5402	6979	0.262965	1
ENSG00000166821	PEX11A	37	22	48	36	13	43	69	28	32	21	110	85	23	4	71	34	52	76	46	17	41.2201	-0.858065	0.270944	349	404	463	0.169054	1
ENSG00000105723	GSK3A	50	44	16	39	92	47	49	84	103	28	110	139	5	37	39	47	99	66	95	74	54.565	0.711359	0.270944	552	364	899	0.969203	1
ENSG00000042753	AP2S1	92	59	30	60	95	58	13	178	102	34	111	83	15	52	93	114	139	143	155	214	76.4843	0.642118	0.271108	721	568	1272	0.976422	1
ENSG00000117616	RSRP1	535	167	241	313	303	201	234	386	240	84	318	274	103	80	273	352	249	305	375	275	242.837	-0.45688	0.271527	2704	2503	2805	0.111686	1
ENSG00000278175	GLIDR	17	0	0	2	32	5	0	22	18	0	12	26	0	0	0	2	0	11	22	6	6.26336	2.66832	0.27262	96	26	149	1.28125	0.6
ENSG00000042088	TDP1	27	13	11	0	0	5	12	27	0	3	0	0	0	2	6	43	10	26	9	2	9.09612	-2.68673	0.27262	98	120	76	0.44898	0.7
ENSG00000104142	VPS18	64	0	5	90	44	37	12	74	61	6	57	99	15	42	58	47	91	55	125	141	46.0348	1.18608	0.27262	393	334	789	1.15776	0.95
ENSG00000115525	ST3GAL5	30	50	33	55	37	57	19	67	24	17	15	31	35	24	37	47	35	21	36	49	36.3695	-0.892043	0.272698	389	380	339	0.105398	1
ENSG00000156103	MMP16	10	8	26	29	153	95	56	135	99	0	90	173	82	30	47	37	114	67	109	60	63.7312	1.12721	0.272698	611	390	1030	1.04746	0.95
ENSG00000172020	GAP43	37	8	7	14	95	85	10	116	53	0	71	130	2	0	35	62	61	60	47	32	35.6285	1.17163	0.272959	425	260	665	0.952941	0.9
ENSG00000133687	TMTC1	416	297	213	259	257	230	199	426	295	310	152	478	129	117	254	187	147	337	499	356	263.751	-0.494716	0.272959	2902	2494	3064	0.196416	1
ENSG00000258920	FOXN3-AS1	35	21	0	9	24	18	0	9	60	6	32	23	0	12	18	0	22	30	13	35	15.4639	1.74553	0.273113	182	107	260	0.840659	0.8
ENSG00000196263	ZNF471	13	11	0	12	57	46	7	55	5	17	71	31	0	20	18	8	25	57	30	30	21.1367	1.32112	0.273113	223	132	381	1.11659	0.9
ENSG00000162989	KCNJ3	0	18	0	18	29	1	19	25	79	0	0	35	0	4	12	0	1	32	26	19	13.3373	2.05553	0.273136	189	68	250	0.962963	0.7
ENSG00000134330	IAH1	77	11	25	85	125	27	46	92	79	37	113	86	6	76	96	52	81	151	103	112	64.2183	0.771114	0.273976	604	462	1018	0.92053	1
ENSG00000058866	DGKG	3	3	0	0	24	0	0	25	3	0	0	17	0	2	21	0	4	15	4	17	4.99267	2.9271	0.273976	58	27	111	1.44828	0.6
ENSG00000197976	AKAP17A	218	221	194	155	157	123	180	169	128	66	268	240	147	148	165	203	110	166	150	168	173.789	-0.679384	0.273976	1611	1672	1704	0.0198634	1
ENSG00000185947	ZNF267	11	11	32	37	16	0	15	65	30	6	36	43	0	16	12	16	37	39	49	115	24.1195	1.34331	0.273976	223	140	446	1.3722	0.9
ENSG00000132388	UBE2G1	113	14	15	33	82	62	39	119	79	5	135	83	0	38	61	137	52	115	154	196	60.7165	1.03339	0.273976	561	479	1053	1.02317	0.95
ENSG00000229344	MTCO2P12	6	9	25	2	3	31	2	6	3	13	6	5	35	2	13	7	4	12	105	5	15.4966	-1.35872	0.274107	100	143	151	0.08	1
ENSG00000184588	PDE4B	35	40	25	65	16	20	0	34	6	103	92	28	25	0	49	81	32	18	11	65	37.5888	-1.48827	0.274107	344	443	302	0.409884	0.9
ENSG00000173218	VANGL1	18	4	44	48	107	29	34	52	74	0	51	118	0	4	96	49	92	84	113	101	44.5972	1.20438	0.274107	410	322	796	1.1561	0.9
ENSG00000143179	UCK2	8	31	14	0	69	56	25	32	34	14	44	32	0	19	39	0	56	76	24	198	30.9262	1.5605	0.274107	283	187	584	1.40283	0.85
ENSG00000011566	MAP4K3	81	53	75	103	110	68	39	94	53	60	70	35	53	13	45	103	92	95	97	99	68.3057	-0.672115	0.274107	736	680	758	0.105978	1
ENSG00000181163	NPM1	1052	879	541	940	1091	886	808	1615	1164	978	1507	1499	690	484	1379	1421	941	1685	1138	1275	1031.87	-0.348632	0.274107	9954	9574	12399	0.283806	1
ENSG00000169131	ZNF354A	3	14	34	49	20	29	24	30	8	34	0	46	21	6	56	37	18	44	28	46	27.0666	-1.26383	0.274107	245	301	246	0.22449	0.95
ENSG00000235863	B3GALT4	82	5	14	5	75	9	3	48	41	16	21	78	18	9	47	12	57	77	84	56	30.6088	1.05675	0.274107	298	211	546	1.12416	1
ENSG00000272047	GTF2H5	190	177	93	209	314	209	120	300	301	186	370	405	59	163	312	168	275	535	510	422	231.364	0.409217	0.274107	2099	1723	3595	0.891853	1
ENSG00000106153	CHCHD2	1569	507	682	1072	1707	1255	852	1907	1910	766	2115	1828	351	650	1515	1504	1858	2538	1988	2761	1258.55	0.298866	0.274107	12227	10073	19262	0.751533	1
ENSG00000205060	SLC35B4	4	5	17	31	65	36	38	116	46	0	37	27	1	14	26	34	53	32	59	78	29.2431	1.31209	0.274107	358	192	527	0.935754	0.95
ENSG00000136997	MYC	39	56	103	0	14	82	40	65	12	35	10	10	12	8	32	12	58	22	14	153	38.982	-1.42176	0.274107	446	411	366	0.100897	0.95
ENSG00000148814	LRRC27	10	10	12	8	16	17	51	19	10	32	1	10	2	2	15	20	1	25	10	13	15.0026	-1.5058	0.274107	185	177	107	0.378378	1
ENSG00000132603	NIP7	18	0	18	1	34	51	0	53	25	13	29	16	0	33	47	20	21	34	53	41	21.9555	1.63878	0.274107	213	168	339	0.802817	0.85
ENSG00000100206	DMC1	0	0	0	20	21	11	0	20	28	0	21	15	0	0	12	6	13	16	12	5	7.68084	2.51509	0.274107	100	49	151	1.02	0.65
ENSG00000143318	CASQ1	0	0	0	14	0	0	0	19	4	0	32	39	0	0	13	0	18	29	20	1	6.85074	3.02659	0.27482	37	27	162	3.64865	0.5
ENSG00000234754	LINC02817	0	1	15	0	0	1	24	0	16	19	0	0	0	0	15	10	0	5	0	0	6.53581	-3.45106	0.27482	76	85	21	0.842105	0.45
ENSG00000118007	STAG1	121	51	76	115	118	134	73	138	82	36	117	94	30	15	88	93	111	79	80	104	79.7249	-0.516232	0.274917	944	817	938	0.128178	1
ENSG00000198258	UBL5	1553	461	727	1149	1519	1528	625	1416	2098	827	2639	2695	335	740	1702	1299	1749	2517	1646	3748	1315.71	0.378551	0.274917	11903	10206	20767	0.887255	1
ENSG00000211445	GPX3	376	684	296	286	244	1014	263	571	306	497	230	555	155	318	666	237	505	612	408	691	435.631	-0.574001	0.275457	4537	4474	4440	0.00749394	1
ENSG00000159140	SON	2808	1719	1304	2124	2314	1778	1173	2697	1487	976	2020	2778	1208	1075	1796	2237	1667	1930	2786	3641	1833.93	-0.325196	0.275765	18380	17123	22395	0.286834	1
ENSG00000131368	MRPS25	9	6	0	1	78	64	0	33	5	22	41	28	0	10	39	118	92	55	62	68	28.9867	1.69515	0.276312	218	259	472	0.977064	0.85
ENSG00000114030	KPNA1	190	124	115	225	197	89	181	186	142	101	98	145	145	70	147	121	172	229	166	246	151.192	-0.531171	0.276996	1550	1438	1651	0.137419	1
ENSG00000155090	KLF10	289	138	168	72	114	268	86	253	96	164	504	213	226	44	308	166	92	301	74	367	188.977	-0.784681	0.276996	1648	1885	2058	0.104976	1
ENSG00000166002	SMCO4	71	0	7	6	65	22	28	64	15	15	90	47	0	13	52	30	35	43	74	119	30.9652	1.25118	0.276996	293	231	565	1.13993	0.9
ENSG00000184216	IRAK1	186	46	56	55	160	87	18	86	64	46	50	37	46	13	76	192	69	74	130	192	74.171	-0.587258	0.27828	804	808	875	0.0833333	1
ENSG00000030304	MUSK	19	0	4	0	0	0	10	5	1	3	0	0	58	0	19	11	9	14	11	0	11.2589	-2.52431	0.27828	42	124	40	2	0.6
ENSG00000135535	CD164	424	184	202	285	689	369	182	658	600	224	633	406	93	195	536	569	556	1095	570	673	387.247	0.36624	0.278386	3817	3068	6075	0.787791	1
ENSG00000148737	TCF7L2	476	381	183	470	596	522	243	483	284	399	357	422	229	162	362	369	428	583	662	568	380.795	-0.405145	0.278844	4037	3634	4545	0.225663	1
ENSG00000084636	COL16A1	154	60	63	127	192	51	28	160	164	54	184	73	9	58	50	79	106	154	113	378	93.9834	0.649338	0.279172	1053	675	1582	0.861349	1
ENSG00000068697	LAPTM4A	2916	1028	1185	1940	3046	2452	1350	3792	3206	1544	4637	3855	874	1293	3902	1594	3051	4486	3775	4086	2343.09	0.28484	0.279172	22459	18785	35227	0.73209	1
ENSG00000071626	DAZAP1	578	265	291	189	346	340	152	355	288	257	344	489	200	112	377	461	297	441	456	647	316.889	-0.433865	0.279528	3061	3110	3775	0.217249	1
ENSG00000131503	ANKHD1	1	0	0	27	6	13	31	2	11	0	59	34	0	10	6	7	12	24	17	10	11.9561	2.01585	0.27976	91	85	185	1.0989	0.8
ENSG00000215399	HMGB3P7	0	12	13	0	1	12	7	0	0	0	0	0	34	0	3	0	11	0	0	0	7.45627	-3.44435	0.279998	45	81	12	1.53333	0.4
ENSG00000115446	UNC50	78	65	33	70	89	91	65	189	140	58	245	214	0	69	151	199	108	301	169	351	109.751	0.768074	0.280298	878	810	1875	1.21298	0.95
ENSG00000067066	SP100	314	125	166	155	304	196	221	414	155	249	166	174	159	118	185	268	228	283	308	327	216.551	-0.47217	0.280298	2299	2038	2477	0.190953	1
ENSG00000130300	PLVAP	31	72	124	42	39	81	73	181	12	4	0	61	45	19	70	123	66	26	54	136	62.3357	-1.23995	0.280298	659	665	594	0.107739	0.95
ENSG00000174891	RSRC1	230	373	203	259	363	168	202	366	187	122	257	337	259	70	234	263	151	316	342	359	246.796	-0.538119	0.280871	2473	2313	2748	0.1759	1
ENSG00000198604	BAZ1A	134	148	99	94	138	103	40	214	91	97	73	84	81	48	138	138	105	77	135	280	110.013	-0.596011	0.280871	1158	1072	1245	0.149396	1
ENSG00000213762	ZNF134	4	10	0	1	10	0	4	15	18	0	22	14	0	5	12	12	11	8	13	17	7.21335	2.12253	0.280871	62	43	133	1.45161	0.8
ENSG00000260804	LINC01963	20	0	0	4	18	8	0	9	38	0	0	24	0	21	10	9	19	13	8	25	9.68696	2.40481	0.280932	97	51	175	1.27835	0.7
ENSG00000078668	VDAC3	385	117	122	218	400	262	146	421	253	96	393	438	104	185	292	303	384	550	572	504	263.076	0.388556	0.281099	2420	2045	4100	0.849174	1
ENSG00000128463	EMC4	9	0	1	0	9	6	1	4	36	0	0	34	0	9	3	8	6	7	13	28	6.94721	2.39802	0.281254	66	28	146	1.78788	0.75
ENSG00000153721	CNKSR3	139	21	0	40	90	41	44	54	95	76	122	92	0	91	56	23	27	68	74	167	59.2362	1.049	0.281299	600	440	880	0.733333	0.9
ENSG00000168264	IRF2BP2	727	472	314	616	930	664	309	1072	622	383	367	764	246	186	850	804	694	843	686	452	544.187	-0.423318	0.281834	6109	5385	6616	0.201506	1
ENSG00000205084	TMEM231	27	9	0	6	14	28	7	23	59	2	46	37	0	4	44	8	46	22	85	67	20.3015	1.4995	0.281834	175	131	403	1.55429	0.9
ENSG00000101109	STK4	126	55	105	138	185	119	115	210	132	95	122	142	107	38	182	251	133	156	187	138	129.032	-0.554318	0.281834	1280	1293	1443	0.117188	1
ENSG00000175348	TMEM9B	150	30	46	56	208	85	34	279	132	46	165	143	32	81	187	220	136	188	140	327	111.473	0.588754	0.281837	1066	886	1799	0.856473	1
ENSG00000055609	KMT2C	547	694	297	353	505	480	456	633	360	265	494	539	563	293	366	506	519	496	596	785	488.701	-0.477256	0.282036	4590	4527	5220	0.15098	1
ENSG00000163938	GNL3	57	83	108	75	59	53	25	81	123	35	59	50	72	32	82	230	50	75	73	189	78.8079	-0.676948	0.28243	699	820	791	0.0414878	1
ENSG00000146094	DOK3	7	0	44	5	6	13	0	77	3	17	0	14	3	0	30	48	6	0	1	17	13.9194	-2.25529	0.28243	172	167	124	0.25	0.75
ENSG00000104695	PPP2CB	636	280	133	491	888	393	368	545	977	238	1522	669	284	328	686	335	655	1018	798	1028	533.528	0.463153	0.28243	4949	3844	8428	0.926248	1
ENSG00000160539	PLPP7	27	10	0	0	20	31	5	30	82	6	0	48	0	11	3	26	58	28	23	19	17.6361	1.95395	0.28243	211	108	319	1	0.8
ENSG00000139668	WDFY2	12	1	19	4	57	15	58	34	31	3	38	7	0	22	17	32	25	50	64	61	23.9536	1.47658	0.28243	234	161	389	0.974359	0.95
ENSG00000167978	SRRM2	1207	1291	975	1212	1132	1050	973	1257	867	573	1043	1774	764	569	631	997	961	1149	1569	1949	1057.76	-0.394026	0.28243	10537	9673	12270	0.246465	1
ENSG00000119778	ATAD2B	89	131	50	130	161	66	130	42	50	39	59	120	46	47	78	118	100	75	90	116	85.7835	-0.726537	0.283215	888	877	860	0.0191441	1
ENSG00000078674	PCM1	575	400	466	788	946	660	434	976	622	438	741	715	328	240	661	587	555	723	811	798	577.532	-0.321491	0.283215	6305	5337	7127	0.283902	1
ENSG00000092964	DPYSL2	628	309	318	531	1007	572	439	1024	746	338	628	871	132	275	586	323	792	1104	1055	935	544.273	0.341972	0.283215	5912	4176	8437	0.720737	1
ENSG00000142089	IFITM3	3349	1806	2163	2321	3285	3903	1606	3786	2649	5311	2897	2764	856	1660	3548	2734	3410	3866	3288	5825	2879.57	-0.328277	0.283567	30179	27597	33430	0.19328	1
ENSG00000088812	ATRN	73	31	5	35	115	69	20	175	172	4	53	83	25	17	52	76	62	96	85	115	55.436	0.83453	0.28459	699	390	973	0.834049	1
ENSG00000162104	ADCY9	234	70	41	87	140	153	37	168	289	110	241	278	0	79	125	110	277	288	348	246	137.267	0.908608	0.286268	1329	967	2354	1.04364	0.95
ENSG00000104415	CCN4	0	0	0	0	9	26	13	55	31	9	39	40	0	0	9	55	37	44	4	2	14.9207	2.32984	0.286383	143	112	261	1.04196	0.7
ENSG00000166793	YPEL4	10	0	0	0	26	32	16	18	5	0	0	1	0	11	1	0	8	3	11	7	6.82845	2.89742	0.286383	107	59	90	0.28972	0.65
ENSG00000172534	HCFC1	446	205	132	304	368	301	151	614	446	186	608	768	129	146	390	453	644	627	728	865	356.346	0.421357	0.28726	3153	2697	5814	0.988582	1
ENSG00000165501	LRR1	0	2	1	14	30	0	0	16	4	0	39	1	0	8	10	34	17	11	11	15	8.61249	2.29868	0.28726	67	61	152	1.35821	0.75
ENSG00000198231	DDX42	510	310	247	525	637	435	272	490	378	346	422	434	229	167	436	346	552	609	611	517	392.51	-0.328857	0.287397	4150	3656	4817	0.279759	1
ENSG00000275964	AL355001.2	5	12	0	6	30	0	10	30	20	0	2	7	0	6	10	13	31	24	38	15	10.4029	1.89317	0.287605	113	56	203	1.30088	0.8
ENSG00000274403	AC090510.2	127	89	235	225	204	219	210	194	230	151	262	224	359	130	191	244	284	168	239	203	222.118	-0.575573	0.287605	1884	2050	2138	0.0467091	1
ENSG00000108312	UBTF	276	282	128	221	312	112	233	317	268	75	140	334	167	41	263	265	249	273	351	389	217.013	-0.378238	0.287605	2224	2022	2674	0.293165	1
ENSG00000112144	ICK	60	13	57	25	91	101	44	194	93	44	123	104	44	78	77	56	186	142	89	227	80.9293	0.713741	0.28769	722	521	1327	1.11634	1
ENSG00000081041	CXCL2	60	57	139	6	8	273	23	66	6	0	12	43	53	5	62	18	64	35	4	161	55.3489	-1.47348	0.287976	638	691	404	0.449843	0.95
ENSG00000174720	LARP7	718	512	188	388	728	561	383	864	477	374	534	593	403	215	629	655	541	582	830	700	506.475	-0.368858	0.287976	5193	4811	6064	0.241286	1
ENSG00000208037	MIR320A	44	36	81	145	113	138	32	88	114	39	82	24	67	24	46	135	65	74	65	37	71.6316	-0.832613	0.287976	830	763	686	0.0927711	1
ENSG00000160284	SPATC1L	0	0	0	8	9	3	0	4	9	0	9	7	0	12	16	16	4	8	13	7	5.517	2.63965	0.287976	33	43	82	1.18182	0.7
ENSG00000165494	PCF11	291	286	181	199	257	334	220	359	255	173	229	343	81	123	343	185	217	247	341	331	234.946	-0.42568	0.289224	2555	2293	2702	0.160078	1
ENSG00000068784	SRBD1	69	2	26	12	55	70	7	49	63	0	71	52	0	26	42	70	53	79	52	73	35.6324	1.32636	0.289766	353	298	573	0.779037	0.9
ENSG00000133574	GIMAP4	88	65	52	75	94	131	93	358	45	7	11	92	132	47	180	263	66	72	55	148	99.729	-1.0115	0.289766	1008	1086	988	0.0972222	1
ENSG00000211450	SELENOH	31	2	5	15	21	28	1	27	15	2	24	20	0	17	28	14	49	46	43	50	17.3919	1.37965	0.289766	147	126	312	1.26531	0.95
ENSG00000183655	KLHL25	6	1	0	2	15	5	0	7	0	19	24	15	0	15	6	1	2	19	23	54	8.89371	1.91977	0.290208	55	40	174	2.43636	0.8
ENSG00000102290	PCDH11X	83	82	14	85	63	53	164	23	69	16	19	97	129	37	151	53	95	171	67	59	80.2622	-0.898415	0.290319	652	830	700	0.199387	1
ENSG00000141696	P3H4	33	1	0	62	81	47	12	102	9	37	80	27	0	16	57	7	74	72	57	75	34.0548	1.30055	0.290451	384	256	593	0.877604	0.9
ENSG00000124839	RAB17	4	0	1	5	21	0	21	5	2	0	18	5	0	5	11	1	16	16	7	21	6.72607	2.21843	0.291407	59	43	116	1.23729	0.8
ENSG00000115073	ACTR1B	333	175	88	310	422	175	134	416	433	239	447	264	49	119	356	145	442	678	510	643	268.332	0.511668	0.291493	2725	2004	4374	0.869725	1
ENSG00000271976	AC012467.2	20	13	0	11	29	0	0	21	3	0	26	16	0	0	0	20	7	28	29	16	9.05285	2.47754	0.291493	97	64	175	1.14433	0.65
ENSG00000078070	MCCC1	30	46	43	80	12	64	99	69	40	24	118	51	44	12	42	74	58	94	93	58	55.7056	-0.749947	0.291493	507	546	605	0.116371	1
ENSG00000165525	NEMF	356	438	257	338	527	439	206	605	339	174	317	514	441	215	464	551	294	378	446	519	382.978	-0.503303	0.291493	3679	3664	4154	0.133188	1
ENSG00000185624	P4HB	85	9	31	70	132	121	23	116	87	50	64	148	0	53	65	190	191	196	170	257	83.1458	0.961974	0.291493	724	644	1414	1.06354	0.95
ENSG00000160213	CSTB	617	237	253	494	706	499	295	888	859	342	980	778	64	306	721	575	964	870	1002	814	524.24	0.453998	0.291493	5190	4097	8167	0.7842	1
ENSG00000188542	DUSP28	23	26	0	29	57	15	0	38	3	12	50	63	0	24	19	7	28	49	60	21	21.8905	1.63078	0.291643	203	131	393	1.29064	0.85
ENSG00000185716	MOSMO	155	26	41	93	160	99	54	235	147	25	110	147	11	44	154	32	159	127	110	262	89.4532	0.704768	0.291643	1035	690	1501	0.783575	1
ENSG00000054148	PHPT1	77	2	67	29	127	29	31	87	82	7	72	62	8	43	61	123	106	85	98	200	58.303	0.922866	0.29171	538	434	962	0.981413	1
ENSG00000138303	ASCC1	28	36	40	28	55	13	27	30	30	28	15	48	58	3	47	29	39	35	39	27	34.4251	-0.912389	0.292325	315	334	321	0.0412698	1
ENSG00000124172	ATP5F1E	2867	945	942	1680	3047	1849	1166	2968	2461	965	2751	3200	494	1019	3472	2983	2516	4620	4070	5047	2057.23	0.295527	0.292354	18890	17363	31699	0.75892	1
ENSG00000167157	PRRX2	122	6	21	139	130	58	37	72	279	79	86	96	0	95	53	162	165	170	141	371	95.7668	1.04363	0.292492	943	677	1605	0.984093	0.95
ENSG00000188529	SRSF10	494	241	121	264	391	248	255	435	251	203	337	392	356	77	277	330	239	386	288	555	291.628	-0.486029	0.292711	2903	2789	3351	0.193593	1
ENSG00000039560	RAI14	614	292	194	425	1354	396	361	601	692	175	835	587	116	228	507	595	813	659	541	1204	474.542	0.368639	0.292711	5104	3675	7514	0.752155	1
ENSG00000135541	AHI1	226	123	199	218	236	139	147	327	160	84	186	346	304	66	231	224	201	207	222	197	201.464	-0.536563	0.292711	1859	1895	2148	0.136095	1
ENSG00000168490	PHYHIP	10	12	44	0	0	34	8	13	2	103	0	19	0	5	18	0	3	5	9	4	18.3288	-2.09359	0.292711	226	229	60	0.747788	0.75
ENSG00000067082	KLF6	1176	345	817	1042	1031	834	582	1732	1313	433	1984	1324	512	576	821	727	1707	1389	1643	3285	1005.41	0.393243	0.292711	9305	7289	15984	0.934444	1
ENSG00000102543	CDADC1	42	0	2	47	19	30	21	57	49	9	33	78	0	19	16	9	36	57	64	32	25.4089	1.37918	0.292711	276	176	444	0.971014	0.9
ENSG00000085662	AKR1B1	151	125	72	39	150	76	10	380	80	0	119	88	1	29	139	246	220	241	209	237	104.529	1.1003	0.293011	1083	859	1753	0.825485	0.95
ENSG00000111837	MAK	4	0	67	12	31	2	25	3	0	6	0	9	0	0	21	6	38	12	0	4	13.2868	-1.84178	0.293141	150	143	97	0.306667	0.7
ENSG00000141506	PIK3R5	5	0	0	0	5	4	0	52	0	6	24	15	0	6	6	71	15	17	15	51	11.0837	2.07172	0.293604	72	92	200	1.5	0.7
ENSG00000125835	SNRPB	183	101	107	149	185	184	61	250	301	157	359	263	56	118	164	236	336	405	302	461	189.064	0.429266	0.294069	1678	1398	2980	0.942789	1
ENSG00000124574	ABCC10	14	12	1	0	8	0	17	7	18	0	2	12	0	3	0	1	15	15	9	8	6.41527	2.33121	0.294799	77	45	97	0.675325	0.75
ENSG00000183808	RBM12B	37	68	40	70	136	66	112	43	93	33	76	42	57	11	67	91	51	106	42	59	64.2198	-0.841642	0.294799	698	641	659	0.025788	1
ENSG00000114019	AMOTL2	231	116	60	65	222	192	92	224	155	99	188	257	36	229	158	116	301	288	260	354	163.496	0.538339	0.295189	1456	1165	2478	0.901786	1
ENSG00000100300	TSPO	675	124	215	267	742	347	326	652	534	272	733	329	100	249	528	434	686	852	790	1346	428.164	0.448677	0.295189	4154	3288	6913	0.872653	1
ENSG00000250320	EDIL3-DT	0	0	25	0	8	0	1	0	21	0	4	28	0	0	14	3	9	19	18	31	7.5055	2.57646	0.296313	55	43	138	1.72727	0.6
ENSG00000075618	FSCN1	119	49	41	73	99	114	108	391	88	24	217	148	2	71	81	105	249	111	203	238	104.511	0.815899	0.296313	1106	716	1815	0.993671	1
ENSG00000110799	VWF	191	362	347	127	118	298	182	460	25	18	1	100	144	32	137	137	129	183	116	263	174.458	-1.44115	0.296313	2128	1943	1427	0.242481	1
ENSG00000141556	TBCD	53	11	44	15	25	32	23	33	4	17	17	58	7	6	18	69	17	14	38	21	24.8007	-1.04963	0.296313	257	289	233	0.217899	1
ENSG00000247627	MTND4P12	209	593	26	20	181	47	41	55	207	15	106	27	197	17	44	172	23	33	193	208	130.908	-0.716079	0.296683	1394	1364	1050	0.225251	1
ENSG00000166598	HSP90B1	4012	862	904	1598	3789	1945	1407	2533	2047	1940	2269	1671	1031	1425	1804	4802	1656	2529	1889	3552	2017.88	-0.336573	0.296683	21037	20305	23360	0.14522	1
ENSG00000104679	R3HCC1	27	8	11	11	36	138	18	92	115	50	162	97	0	18	76	91	77	110	67	124	54.1714	1.02826	0.296833	506	430	898	0.924901	0.95
ENSG00000235162	C12orf75	670	346	216	841	1100	757	274	890	979	219	1189	886	168	196	830	450	822	1091	813	1211	586.564	0.348657	0.296833	6292	4771	9177	0.700254	1
ENSG00000123610	TNFAIP6	13	0	44	0	0	50	0	106	16	0	62	15	0	7	5	0	12	9	0	100	17.6476	2.49152	0.297384	229	112	327	0.938865	0.6
ENSG00000175866	BAIAP2	0	8	0	0	9	5	7	20	36	1	6	14	0	0	0	41	10	8	33	11	8.42413	2.33472	0.297454	86	62	147	0.988372	0.7
ENSG00000172458	IL17D	9	24	0	10	39	50	0	91	27	35	33	84	5	12	15	55	104	65	114	46	32.978	1.45562	0.297711	285	203	615	1.44561	0.9
ENSG00000117013	KCNQ4	46	5	0	9	36	13	0	29	8	0	9	46	0	17	13	24	36	45	37	16	15.4456	1.8444	0.297766	146	110	279	1.15753	0.8
ENSG00000223551	TMSB4XP4	72	30	11	17	50	48	28	75	56	12	76	152	2	16	58	49	55	131	92	128	45.8084	0.842455	0.297766	399	327	831	1.26316	1
ENSG00000287505	AC087428.1	16	16	5	6	2	23	16	3	0	0	18	6	3	0	11	19	8	2	9	23	8.77781	-1.73618	0.299155	87	115	71	0.505747	0.85
ENSG00000151846	PABPC3	56	30	2	35	45	30	15	67	35	39	15	14	62	15	84	110	17	58	59	25	40.268	-0.915231	0.299155	354	463	350	0.319209	1
ENSG00000177548	RABEP2	35	0	0	0	2	0	0	19	17	0	0	1	0	1	0	0	26	3	6	7	4.4179	3.47564	0.299155	73	35	82	0.643836	0.5
ENSG00000116863	ADPRHL2	62	53	12	71	54	125	25	102	95	18	125	102	0	31	54	15	65	146	149	229	61.2911	0.997755	0.299793	617	435	1098	1.07455	0.95
ENSG00000145494	NDUFS6	421	197	140	426	571	456	218	605	527	391	581	752	89	274	439	525	508	750	742	1137	418.091	0.369358	0.299793	3952	3302	6447	0.7958	1
ENSG00000171467	ZNF318	56	175	112	92	129	65	104	122	107	70	78	160	72	21	79	127	89	106	138	106	99.9943	-0.625502	0.299873	1032	952	1056	0.100775	1
ENSG00000120833	SOCS2	23	35	30	75	10	92	19	67	27	17	52	37	56	16	39	72	44	49	49	103	44.0012	-0.752709	0.299873	395	458	454	0.0101266	1
ENSG00000136160	EDNRB	10	55	38	30	24	20	34	69	0	0	0	3	62	18	61	7	23	24	15	37	30.4542	-1.773	0.300079	280	317	213	0.371429	0.85
ENSG00000143799	PARP1	177	78	103	169	168	198	167	246	134	104	81	250	125	75	146	243	167	236	195	245	155.991	-0.488037	0.300687	1544	1510	1797	0.185881	1
ENSG00000030419	IKZF2	36	65	24	46	83	90	22	43	5	18	0	57	45	0	24	31	24	41	43	84	37.6444	-1.41117	0.300687	432	401	380	0.0486111	0.9
ENSG00000054598	FOXC1	2474	944	1219	2448	2240	2048	1929	2676	2454	908	5843	3017	820	1333	1641	1469	3441	3220	4006	6263	2176.24	0.390441	0.300687	19340	15900	34493	0.961375	1
ENSG00000165650	PDZD8	119	23	60	124	81	73	42	114	54	83	67	54	52	27	67	51	80	73	101	78	68.2545	-0.582029	0.300687	773	694	729	0.0452781	1
ENSG00000099817	POLR2E	422	244	262	259	350	223	237	443	643	213	438	702	177	216	366	312	749	676	875	714	375.983	0.334666	0.300687	3296	2715	5806	0.937803	1
ENSG00000008441	NFIX	1445	1015	731	1438	2039	1311	832	2219	2024	571	2017	2447	1014	711	1458	741	2139	2287	2746	2535	1409.24	0.297942	0.300687	13625	10556	21164	0.778569	1
ENSG00000153896	ZNF599	0	3	0	0	0	11	13	18	13	0	18	10	0	2	19	0	15	23	23	14	7.20168	2.43583	0.300687	58	46	136	1.55172	0.65
ENSG00000226216	RPS12P5	19	16	31	46	12	14	34	29	17	26	23	17	0	0	14	7	13	12	7	0	17.5874	-1.46661	0.30069	244	207	130	0.315574	0.85
ENSG00000149182	ARFGAP2	54	91	40	73	66	97	28	48	34	44	37	40	18	9	36	40	39	60	54	104	48.1577	-0.81672	0.30069	575	521	491	0.0521739	1
ENSG00000101236	RNF24	294	277	178	361	296	252	313	151	259	296	334	156	161	168	205	162	271	405	204	577	262.779	-0.601334	0.30069	2677	2499	2821	0.120284	1
ENSG00000172671	ZFAND4	0	0	13	0	4	17	0	4	10	9	17	15	0	0	2	0	10	12	5	24	6.05857	2.70326	0.300708	57	41	101	1.05263	0.65
ENSG00000168994	PXDC1	3063	455	187	728	1804	936	990	1283	1233	296	2862	830	84	762	1316	461	2291	1984	1226	2830	1064.55	0.80715	0.301232	10975	8516	17105	0.782597	1
ENSG00000162437	RAVER2	89	26	42	81	92	46	70	147	55	24	190	120	1	59	54	59	131	142	149	130	72.126	0.82067	0.30223	672	492	1215	1.07589	1
ENSG00000281880	PAUPAR	14	1	16	0	0	1	2	0	0	12	0	8	0	0	4	6	0	8	0	0	4.08694	-3.50069	0.30234	46	56	16	0.869565	0.5
ENSG00000238741	SCARNA7	0	0	0	20	16	0	0	0	10	4	29	18	0	6	11	18	17	0	10	0	6.86274	3.38198	0.302998	50	53	106	1.06	0.55
ENSG00000068400	GRIPAP1	69	93	83	156	72	124	80	107	103	72	107	159	48	54	133	108	80	123	145	156	98.5504	-0.506055	0.302998	959	966	1106	0.145985	1
ENSG00000174915	PTDSS2	23	15	0	22	47	32	0	40	62	11	35	57	0	10	8	93	29	32	36	66	24.904	1.42664	0.303551	252	204	414	0.833333	0.85
ENSG00000205464	ATP6AP1L	127	20	12	136	224	58	69	151	158	55	256	129	27	27	106	50	154	234	142	135	93.6179	0.73192	0.303697	1010	660	1610	0.940594	1
ENSG00000178700	DHFR2	2	0	20	0	29	19	16	23	6	0	25	23	0	7	22	13	29	27	27	16	12.9347	1.79769	0.303716	115	92	212	1.04348	0.8
ENSG00000161243	FBXO27	4	2	0	6	32	12	0	19	24	0	0	24	0	13	32	0	7	23	20	0	9.00088	2.41985	0.303716	99	56	162	1.07071	0.65
ENSG00000169375	SIN3A	77	118	109	155	92	90	92	118	85	61	93	124	57	47	123	99	102	137	146	181	101.227	-0.527366	0.304222	997	981	1125	0.144433	1
ENSG00000143761	ARF1	1547	427	463	981	1950	1152	725	1533	1441	942	1542	1253	215	736	1491	1217	2114	2419	2587	2426	1158.67	0.391189	0.305393	11161	9160	18001	0.792133	1
ENSG00000081479	LRP2	0	1	22	0	1	0	1	0	0	10	0	20	58	0	9	10	1	0	0	8	11.1485	-2.73997	0.30564	35	111	30	2.31429	0.55
ENSG00000155229	MMS19	154	87	120	95	80	44	69	122	72	56	99	139	45	10	83	69	50	96	93	118	81.0518	-0.715838	0.30564	899	822	879	0.0634038	1
ENSG00000148429	USP6NL	4	15	1	0	35	28	0	27	0	17	42	20	0	16	9	18	12	31	10	63	14.4913	1.85494	0.305698	127	92	256	1.29134	0.8
ENSG00000141456	PELP1	92	30	6	121	99	64	40	104	99	21	125	160	20	42	111	27	146	127	176	109	71.7102	0.785552	0.306258	676	532	1187	0.968935	1
ENSG00000259275	AC087477.2	0	0	49	0	2	0	28	24	7	0	0	0	0	18	0	16	5	16	24	6	11.2788	2.90136	0.306268	110	93	102	0.0818182	0.55
ENSG00000187608	ISG15	189	27	23	28	99	15	1	103	40	6	52	25	0	14	13	156	95	110	34	95	45.127	1.08808	0.306937	531	458	667	0.393597	0.95
ENSG00000163382	NAXE	113	34	18	39	121	57	60	153	164	100	110	104	4	48	112	88	171	177	225	213	87.9014	0.795199	0.306937	859	625	1486	1.00233	1
ENSG00000269888	AC112491.1	144	93	127	156	198	297	231	337	474	291	817	391	145	169	423	137	343	902	534	498	294.476	0.457414	0.306937	2348	2044	4663	1.11542	1
ENSG00000131435	PDLIM4	67	27	50	43	135	43	45	95	131	15	134	67	1	30	41	72	57	118	52	170	58.1328	0.788709	0.306937	651	404	989	0.898618	1
ENSG00000164830	OXR1	218	180	213	219	393	291	133	314	231	152	229	98	88	96	293	164	264	267	297	204	203.959	-0.448156	0.306937	2344	1951	2393	0.188567	1
ENSG00000182810	DDX28	13	0	0	19	15	27	0	37	23	0	38	105	0	0	75	34	48	26	74	51	21.6523	1.92031	0.306937	134	168	417	1.85821	0.7
ENSG00000197256	KANK2	1672	766	1063	1583	2084	1573	1147	1941	1963	701	1709	3519	495	626	1858	1117	2889	3141	4386	3115	1586.46	0.331638	0.306937	14493	11975	25373	0.924446	1
ENSG00000260257	AL035071.1	30	28	6	27	81	70	38	112	39	49	183	157	60	20	49	39	136	121	162	158	66.2294	0.801489	0.308008	480	396	1169	1.61042	1
ENSG00000163904	SENP2	113	63	63	114	160	71	102	135	92	69	93	113	101	31	88	116	97	105	135	88	94.7138	-0.544047	0.308156	982	900	1049	0.151731	1
ENSG00000152078	TLCD4	297	81	31	149	200	163	228	169	283	159	320	519	39	116	191	104	241	512	374	426	196.343	0.569772	0.308591	1760	1442	3160	0.976136	1
ENSG00000118785	SPP1	13	45	3	18	211	28	11	232	122	1	31	13	7	186	796	59	103	121	25	120	95.8338	1.25295	0.308794	684	981	1164	0.267544	1
ENSG00000138594	TMOD3	161	101	117	166	150	183	102	243	209	130	113	147	60	49	122	170	132	193	103	250	135.002	-0.486743	0.309407	1562	1312	1589	0.177337	1
ENSG00000145777	TSLP	0	6	0	0	7	14	10	4	21	0	0	2	0	2	2	1	12	30	7	17	5.52837	2.65665	0.309427	62	33	102	1.1129	0.7
ENSG00000213523	SRA1	76	16	1	9	50	45	4	40	42	56	69	43	0	24	22	33	52	62	48	95	33.2077	1.13835	0.309633	339	262	525	0.775811	0.95
ENSG00000240065	PSMB9	66	19	60	25	38	109	74	130	23	26	51	22	42	51	66	190	55	36	60	131	61.6568	-0.863145	0.309634	570	677	597	0.140351	1
ENSG00000146085	MMUT	155	41	29	68	171	134	0	99	108	76	330	56	2	61	117	113	148	249	138	139	92.9145	0.891085	0.309923	881	735	1499	0.867196	0.95
ENSG00000236682	MAP3K2-DT	13	13	0	11	67	9	22	17	25	0	23	70	0	7	31	0	9	16	17	4	14.8531	1.57958	0.310095	177	99	255	0.881356	0.8
ENSG00000154781	CCDC174	115	153	79	112	97	88	90	166	52	206	153	166	72	68	146	119	110	141	153	189	122.411	-0.582498	0.310095	1158	1180	1295	0.0993092	1
ENSG00000144802	NFKBIZ	316	119	203	284	259	272	83	427	149	80	159	152	79	57	130	97	260	124	96	248	166.083	-0.486223	0.310095	2192	1663	1931	0.122263	1
ENSG00000148082	SHC3	6	13	0	2	0	29	8	28	0	48	0	4	15	11	22	23	10	17	26	10	14.798	-1.87947	0.310095	134	166	106	0.447761	0.8
ENSG00000122359	ANXA11	538	208	228	458	676	365	392	726	622	222	342	770	145	278	510	361	835	844	1029	1011	454.358	0.363891	0.310095	4435	3427	7133	0.835626	1
ENSG00000125821	DTD1	67	36	43	60	169	135	53	169	144	61	146	91	7	37	83	67	137	150	261	262	88.9381	0.707989	0.310095	937	612	1566	1.01814	1
ENSG00000100077	GRK3	0	11	1	0	48	1	21	75	15	0	0	29	0	22	8	53	11	15	25	34	15.6441	2.03515	0.310095	172	95	274	1.0407	0.75
ENSG00000092820	EZR	96	77	101	208	166	105	81	141	114	54	95	119	96	30	190	223	149	198	199	263	123.533	-0.479388	0.311043	1143	1231	1474	0.212598	1
ENSG00000160953	PWWP3A	152	68	27	208	247	180	140	201	223	36	267	275	41	79	139	96	165	264	272	221	141.109	0.530804	0.311043	1482	1087	2214	0.760459	1
ENSG00000236859	NIFK-AS1	76	36	53	13	58	44	46	51	10	64	79	35	54	6	15	70	62	58	49	23	46.3045	-1.00216	0.313659	451	471	431	0.0886918	1
ENSG00000078967	UBE2D4	15	20	51	45	96	75	7	126	72	72	125	185	0	58	113	61	78	115	182	90	67.7554	1.03844	0.313852	579	459	1127	1.15371	0.95
ENSG00000143753	DEGS1	150	83	41	95	183	72	44	230	121	59	140	117	27	77	103	105	171	205	181	244	104.573	0.478533	0.314393	1078	779	1669	0.825603	1
ENSG00000179833	SERTAD2	176	88	52	231	291	195	94	258	191	104	248	233	9	83	142	102	232	405	274	330	156.307	0.59604	0.314393	1680	1193	2545	0.804762	1
ENSG00000123595	RAB9A	27	14	0	31	37	25	15	43	22	21	89	59	0	47	36	43	36	78	48	73	31.8791	1.10625	0.314393	235	212	532	1.3617	0.9
ENSG00000100243	CYB5R3	3077	1154	971	2212	3928	1628	1478	3422	3109	1343	2127	2389	694	1279	1822	1975	4120	3272	3485	4420	2089.83	0.279958	0.314393	22322	16354	31551	0.680808	1
ENSG00000141441	GAREM1	99	40	61	41	79	71	174	118	208	17	638	146	21	66	86	93	156	84	135	489	117.961	0.774471	0.314861	908	703	2119	1.55947	1
ENSG00000009413	REV3L	140	234	50	157	204	155	128	382	125	92	63	119	97	42	201	191	199	129	279	160	147.048	-0.61098	0.315012	1667	1445	1702	0.154169	1
ENSG00000169217	CD2BP2	126	23	45	85	118	48	36	171	124	50	168	118	25	33	101	89	157	141	210	255	87.012	0.602989	0.315012	826	628	1495	1.04964	1
ENSG00000206562	METTL6	0	32	0	13	32	20	28	33	3	11	1	0	0	0	30	20	16	1	8	5	12.4215	-2.3606	0.315296	172	154	99	0.319767	0.75
ENSG00000185345	PRKN	0	0	17	14	4	37	11	1	12	0	0	25	0	8	0	0	17	9	9	17	8.65457	2.68637	0.315296	96	79	102	0.239583	0.65
ENSG00000173588	CEP83	30	56	39	58	37	43	47	64	0	62	22	49	0	8	47	66	30	21	33	36	37.354	-1.28457	0.315296	436	448	300	0.33945	0.9
ENSG00000114942	EEF1B2	1020	658	855	842	998	1373	654	1753	961	708	1561	1185	437	510	1831	1526	907	2111	1222	1787	1034.5	-0.288168	0.316372	9822	9904	12995	0.314702	1
ENSG00000205213	LGR4	42	29	70	67	114	78	21	154	50	3	164	90	10	22	54	23	87	60	172	81	58.0603	0.799741	0.316372	628	397	994	0.950637	1
ENSG00000170291	ELP5	29	2	6	41	62	1	26	14	23	10	67	139	1	14	28	58	48	40	70	62	29.8905	1.25695	0.316372	214	202	539	1.57477	1
ENSG00000170915	PAQR8	0	7	13	4	37	21	2	74	7	0	15	18	0	21	52	16	48	36	18	21	17.0848	1.67498	0.316759	165	115	295	1.09091	0.85
ENSG00000175745	NR2F1	21	9	108	1	5	13	21	109	6	0	11	15	57	0	16	76	29	17	19	28	31.0054	-1.37411	0.317633	293	322	239	0.283276	0.9
ENSG00000167641	PPP1R14A	2478	513	480	1567	1762	1447	1138	1302	2496	987	3012	1808	364	1072	1868	808	2496	3702	2836	2933	1509.15	0.461663	0.317633	14170	11650	23419	0.830558	1
ENSG00000196189	SEMA4A	0	10	34	17	2	51	8	9	7	0	8	6	6	0	3	78	27	8	2	14	14.5891	-1.47835	0.319597	138	207	83	0.898551	0.85
ENSG00000155893	PXYLP1	9	27	1	47	71	9	10	62	133	14	165	55	27	14	79	37	64	67	58	57	42.5284	1.08819	0.319863	383	260	746	1.26893	1
ENSG00000259343	TMC3-AS1	0	9	4	6	12	13	25	18	12	29	56	1	239	3	10	49	1	5	4	18	40.359	-1.54416	0.319863	128	384	130	1.98438	0.95
ENSG00000103363	ELOB	540	190	172	253	610	447	254	554	567	271	630	552	178	208	460	364	611	830	708	963	402.96	0.315599	0.319863	3858	3129	6233	0.804562	1
ENSG00000142279	WTIP	696	248	83	316	603	392	193	518	400	199	647	562	91	322	429	313	405	658	572	764	364.326	0.389163	0.319863	3648	2960	5451	0.68284	1
ENSG00000162695	SLC30A7	51	12	0	6	71	103	7	92	62	7	42	17	0	18	88	82	103	90	56	123	40.2484	1.28163	0.320041	411	356	674	0.773723	0.9
ENSG00000171314	PGAM1	110	52	53	42	131	141	59	131	99	21	202	123	14	52	111	48	152	176	164	156	86.2115	0.580069	0.320041	839	651	1386	0.876043	1
ENSG00000115211	EIF2B4	165	137	178	119	161	66	188	132	196	136	112	179	80	32	181	141	196	207	212	266	147.706	-0.504572	0.321273	1478	1391	1693	0.20433	1
ENSG00000122574	WIPF3	49	0	1	9	34	25	0	28	20	15	12	37	5	7	9	4	12	28	71	54	16.3869	1.50319	0.321273	181	117	303	1.02762	0.9
ENSG00000177697	CD151	329	56	31	77	226	110	46	71	323	105	239	178	3	65	55	173	271	128	216	391	128.168	0.772284	0.321273	1374	985	2108	0.817322	1
ENSG00000253710	ALG11	11	5	3	14	28	19	14	35	73	115	85	14	2	22	16	28	37	69	51	64	32.7183	1.08919	0.321273	317	227	478	0.791798	1
ENSG00000137776	SLTM	409	441	213	436	494	396	442	743	345	262	453	480	128	153	626	481	439	485	500	674	393.182	-0.367791	0.321273	4181	3834	4766	0.222913	1
ENSG00000242759	LINC00882	25	28	0	0	22	0	4	16	19	21	17	5	0	12	7	0	14	5	24	33	11.7184	2.03684	0.321302	135	85	167	0.607407	0.75
ENSG00000237596	AL138828.1	7	7	23	0	0	13	0	0	0	2	2	0	3	4	0	2	0	4	0	0	4.48487	-3.4325	0.321302	52	57	10	0.903846	0.5
ENSG00000008405	CRY1	71	28	37	20	81	40	27	151	105	22	391	29	11	25	104	41	74	164	101	136	66.7504	0.796079	0.321302	582	401	1257	1.47079	1
ENSG00000127364	TAS2R4	1	7	10	25	12	17	40	6	5	10	0	29	0	1	22	31	7	2	6	29	12.756	-1.65029	0.321685	133	163	97	0.496241	0.9
ENSG00000109046	WSB1	1036	1099	306	747	1010	837	637	1107	625	409	887	869	257	312	728	440	685	695	950	678	671.659	-0.35209	0.321685	7813	6496	7818	0.169205	1
ENSG00000075188	NUP37	30	10	42	15	44	19	0	59	41	0	49	74	1	36	24	48	38	43	48	40	28.833	1.40006	0.321874	260	189	472	1.08846	0.9
ENSG00000089127	OAS1	38	6	0	0	25	7	0	51	14	0	22	12	0	0	23	58	14	39	39	53	14.6293	1.88912	0.321874	141	132	269	0.971631	0.7
ENSG00000167487	KLHL26	93	4	33	37	94	40	0	91	161	48	95	153	0	0	17	25	46	99	102	107	49.0581	1.52732	0.321874	601	297	948	1.08319	0.85
ENSG00000134253	TRIM45	0	1	44	0	14	38	16	28	18	1	35	20	0	23	3	10	10	17	19	1	15.2044	1.91634	0.322288	160	113	185	0.45	0.85
ENSG00000115806	GORASP2	249	75	52	213	359	146	182	331	244	83	353	184	41	101	187	294	286	483	369	487	196.511	0.512219	0.322288	1934	1522	3197	0.866081	1
ENSG00000152931	PART1	9	0	0	14	23	23	3	8	39	0	95	35	0	0	21	21	37	32	27	15	15.322	1.77417	0.322288	119	91	311	1.84874	0.75
ENSG00000204351	SKIV2L	76	38	9	19	62	21	35	70	75	24	104	123	0	21	43	36	50	66	62	103	43.0008	0.892161	0.322288	429	301	736	1.01399	0.95
ENSG00000130045	NXNL2	25	0	0	8	4	3	22	14	12	0	32	47	5	12	7	2	10	28	15	18	11.4429	1.73862	0.322486	88	72	192	1.36364	0.85
ENSG00000150991	UBC	2068	708	562	1835	2617	1404	1214	2538	1752	689	4146	1981	786	961	1753	1648	2513	2657	2592	3617	1642.02	0.341973	0.322486	15387	12667	25374	0.825827	1
ENSG00000168434	COG7	47	0	0	28	25	31	0	12	25	5	13	43	0	30	9	5	2	27	26	25	15.4418	1.77426	0.322486	173	125	228	0.595376	0.8
ENSG00000153936	HS2ST1	10	16	15	40	45	71	4	133	119	20	56	64	1	27	46	88	29	76	82	74	41.9135	1.0028	0.322779	473	311	705	0.832981	1
ENSG00000265972	TXNIP	1787	1892	1534	1130	2110	2227	783	4281	1450	1979	295	2078	625	897	2381	1795	1643	2409	1282	1084	1617.86	-0.727903	0.322779	19173	16133	17529	0.0728107	1
ENSG00000277462	ZNF670	24	16	1	0	16	2	0	8	0	7	21	12	0	7	6	0	9	32	7	16	7.81944	2.24087	0.322779	74	56	128	0.972973	0.75
ENSG00000120327	PCDHB14	13	5	1	7	26	14	27	87	51	81	44	34	0	15	18	27	52	20	30	76	28.0265	1.2526	0.322779	312	193	435	0.775641	0.95
ENSG00000055163	CYFIP2	212	47	14	193	201	102	50	193	163	122	202	243	37	72	116	278	256	380	497	381	153.283	0.685942	0.322779	1297	1171	2588	1.09252	1
ENSG00000010030	ETV7	5	0	0	2	12	0	0	3	14	12	0	28	0	10	0	7	2	10	16	25	6.20094	2.41268	0.322779	48	26	120	1.95833	0.65
ENSG00000104312	RIPK2	19	29	15	0	65	61	0	49	61	11	28	45	0	22	36	62	32	73	28	85	30.0002	1.37079	0.322779	310	233	488	0.822581	0.85
ENSG00000151240	DIP2C	302	142	197	228	412	238	177	395	289	60	347	368	132	120	173	226	509	426	589	489	252.806	0.365772	0.322779	2440	1875	3944	0.847951	1
ENSG00000171206	TRIM8	245	91	53	126	257	192	71	359	305	193	272	279	38	135	266	243	243	346	322	432	191.501	0.461537	0.322779	1892	1518	2950	0.756871	1
ENSG00000139163	ETNK1	157	108	74	79	99	131	66	136	137	99	144	150	99	21	163	83	118	93	68	222	106.945	-0.65191	0.322779	1086	1059	1188	0.118785	1
ENSG00000187630	DHRS4L2	19	12	0	37	26	14	0	23	16	0	4	24	0	3	0	12	65	10	32	18	12.6331	2.00495	0.322779	147	94	221	0.863946	0.75
ENSG00000122257	RBBP6	509	388	229	329	462	220	227	574	249	154	293	477	343	160	486	486	331	446	469	613	351.56	-0.426414	0.322779	3341	3371	4074	0.210416	1
ENSG00000102898	NUTF2	360	90	153	240	316	272	122	342	296	130	446	394	75	189	336	241	392	526	511	588	257.966	0.395534	0.322779	2321	2019	4000	0.853511	1
ENSG00000262772	LINC01977	0	12	2	3	0	10	6	0	0	31	0	28	3	0	3	1	0	3	11	19	7.02106	-2.60397	0.322779	64	71	61	0.15625	0.65
ENSG00000074657	ZNF532	160	98	151	129	240	171	131	154	157	189	136	175	139	69	133	59	124	130	189	166	146.363	-0.53095	0.322779	1580	1360	1540	0.113924	1
ENSG00000130005	GAMT	20	5	34	5	19	1	13	17	37	16	80	48	0	15	21	1	31	24	28	48	20.4181	1.41366	0.322779	167	116	347	1.38323	0.95
ENSG00000253875	AC013643.2	1	63	65	31	4	15	52	10	7	17	3	35	3	13	15	24	27	18	21	36	26.1487	-1.15788	0.322839	265	286	174	0.422642	1
ENSG00000134453	RBM17	525	521	352	430	469	511	309	630	387	208	644	572	316	233	425	556	397	497	447	931	441.855	-0.402249	0.322958	4342	4153	5207	0.242745	1
ENSG00000072858	SIDT1	7	2	0	0	3	13	4	17	3	16	10	0	26	0	5	2	4	0	2	0	7.19413	-2.4798	0.323615	65	75	39	0.553846	0.7
ENSG00000138496	PARP9	126	79	59	84	55	165	71	217	109	43	126	142	63	22	111	112	61	78	71	216	91.3984	-0.60429	0.324995	1008	913	1097	0.18254	1
ENSG00000127334	DYRK2	83	26	38	49	70	85	32	210	128	30	76	119	0	58	90	83	135	148	246	178	76.5962	0.900498	0.324995	751	516	1368	1.13449	0.95
ENSG00000120925	RNF170	3	30	10	20	81	42	14	53	103	0	27	60	0	8	47	36	35	34	54	70	29.536	1.26037	0.325741	356	202	525	0.907303	0.9
ENSG00000101608	MYL12A	1833	569	438	1082	2214	1079	757	1732	2131	754	2616	867	338	772	1502	1059	1635	2629	1620	2405	1206.67	0.351776	0.325947	12589	9411	18621	0.731591	1
ENSG00000131016	AKAP12	1046	716	781	1027	1134	979	499	1952	656	686	698	1239	568	257	830	1011	808	1135	1921	1734	891.201	-0.363167	0.326014	9476	8143	11534	0.357851	1
ENSG00000155754	C2CD6	18	35	21	38	15	36	0	1	3	0	0	27	11	14	1	8	27	0	20	0	15.0067	-2.17084	0.326166	167	168	107	0.365269	0.75
ENSG00000234263	MAP3K5-AS1	0	1	1	0	7	1	21	11	7	0	26	14	0	1	8	7	14	12	4	9	6.10348	2.16632	0.326222	49	39	105	1.34694	0.8
ENSG00000196972	SMIM10L2B	21	18	0	16	45	60	11	48	23	0	39	39	2	30	31	3	41	16	65	37	23.1845	1.43304	0.326222	242	162	383	0.913223	0.9
ENSG00000210100	MT-TI	1	47	1	9	5	13	21	0	2	1	18	1	23	1	16	4	18	21	12	0	12.5121	-1.87699	0.326234	100	136	78	0.58	0.9
ENSG00000196220	SRGAP3	17	18	29	17	20	10	1	33	23	20	4	0	68	0	1	8	12	14	17	4	19.9004	-1.46177	0.326669	188	189	127	0.329787	0.9
ENSG00000134575	ACP2	24	9	0	63	33	75	1	88	65	2	20	106	0	24	30	141	21	36	36	80	35.0009	1.41709	0.326669	360	345	509	0.455556	0.9
ENSG00000122694	GLIPR2	106	18	84	83	147	145	36	186	230	42	135	260	11	39	135	209	279	169	262	270	116.087	0.722318	0.327123	1077	869	1977	1.02878	1
ENSG00000171992	SYNPO	1409	555	623	843	2589	1002	668	1397	1723	1178	1641	1329	675	776	1090	769	1704	1906	2250	2543	1192.04	0.303117	0.327139	11987	8812	17858	0.754651	1
ENSG00000125775	SDCBP2	1	0	2	0	6	35	0	12	6	0	5	34	0	0	9	0	1	1	34	30	6.40533	2.75656	0.327139	62	47	129	1.32258	0.65
ENSG00000198625	MDM4	100	213	119	257	200	195	116	301	123	86	161	207	107	69	156	175	155	155	223	190	158.421	-0.485387	0.327894	1710	1524	1784	0.152047	1
ENSG00000073331	ALPK1	62	29	41	26	39	75	0	35	8	0	11	0	14	1	14	17	29	17	23	17	21.9761	-1.16127	0.327958	315	278	180	0.311111	0.85
ENSG00000147202	DIAPH2	410	194	129	270	483	295	137	346	289	184	270	267	153	116	211	286	246	241	330	325	239.832	-0.327509	0.327958	2737	2269	2913	0.235294	1
ENSG00000046647	GEMIN8	34	12	9	11	42	41	1	44	24	4	95	16	0	21	28	51	32	64	39	50	25.1166	1.09908	0.328067	222	191	427	1.06306	0.95
ENSG00000175592	FOSL1	63	5	6	25	0	10	50	2	26	30	50	2	75	17	4	16	4	11	4	62	27.5783	-1.62883	0.328067	217	284	178	0.488479	0.95
ENSG00000134285	FKBP11	57	27	4	1	18	12	9	15	17	0	0	12	34	0	11	157	16	6	22	9	21.3457	-1.49129	0.328067	160	312	115	1.23125	0.85
ENSG00000261371	PECAM1	79	280	510	125	101	268	241	760	104	8	9	161	141	28	241	560	227	176	192	306	223.924	-1.13883	0.328067	2476	2453	2064	0.157108	1
ENSG00000155592	ZKSCAN2	3	0	0	19	0	1	7	21	7	15	50	71	0	0	14	0	15	15	14	37	11.2427	2.27786	0.328636	73	59	230	2.34247	0.7
ENSG00000196151	WDSUB1	8	11	0	13	45	57	2	22	31	0	10	20	0	9	12	30	25	26	23	46	15.7122	1.57182	0.329257	189	133	257	0.656085	0.85
ENSG00000277149	TYW1B	5	50	28	34	10	23	2	59	41	0	0	2	21	15	12	13	13	2	6	3	18.9736	-1.59174	0.329257	252	188	151	0.146825	0.9
ENSG00000168395	ING5	95	80	86	149	127	92	46	60	89	127	130	83	150	72	75	102	57	130	98	172	105.671	-0.667807	0.329535	951	1002	1018	0.0168244	1
ENSG00000151576	QTRT2	47	0	16	73	62	0	5	20	40	0	33	44	0	15	38	89	20	39	30	85	26.9105	1.65357	0.329911	263	268	388	0.456274	0.8
ENSG00000155508	CNOT8	159	173	77	103	100	110	60	121	95	111	100	114	24	32	138	62	94	136	134	117	97.9899	-0.572974	0.330054	1109	1017	1043	0.0234445	1
ENSG00000184840	TMED9	1059	207	340	485	789	530	339	841	773	247	745	950	219	503	798	941	1151	1269	970	1802	640.344	0.37142	0.330054	5610	5165	9793	0.824955	1
ENSG00000073464	CLCN4	10	10	0	28	41	54	0	51	4	0	73	15	0	2	17	18	36	36	53	25	18.085	1.60322	0.330054	198	137	336	1.00505	0.8
ENSG00000008394	MGST1	66	183	170	64	50	131	16	305	143	47	25	141	21	22	277	107	59	124	44	91	99.1127	-0.845577	0.330054	1175	1082	1004	0.066383	1
ENSG00000277734	TRAC	9	7	3	5	21	6	0	68	24	0	10	7	0	2	4	100	17	14	13	27	13.2949	1.54938	0.330054	143	134	203	0.482517	0.85
ENSG00000104881	PPP1R13L	190	60	61	169	177	69	22	180	140	49	118	119	1	98	92	53	118	201	229	269	102.006	0.801675	0.330054	1117	766	1649	0.79051	1
ENSG00000171189	GRIK1	0	7	18	15	9	17	0	17	0	34	18	0	0	3	9	22	0	0	0	10	9.70812	-2.40245	0.330054	117	122	57	0.555556	0.6
ENSG00000125901	MRPS26	26	1	8	53	67	15	13	58	65	41	26	66	0	13	14	46	33	91	68	79	31.8759	1.17855	0.330354	347	217	566	1.00576	0.95
ENSG00000179344	HLA-DQB1	9	0	1	20	26	7	7	101	40	0	13	33	96	10	184	214	27	130	66	295	54.0819	1.20753	0.330412	211	538	741	0.962085	0.9
ENSG00000119547	ONECUT2	5	3	1	4	3	4	1	0	0	29	0	35	0	0	0	2	0	0	0	0	4.71629	-3.29768	0.330412	50	49	38	0.22	0.5
ENSG00000128590	DNAJB9	267	76	86	137	124	129	91	143	152	174	201	70	35	41	110	172	105	184	147	176	121.695	-0.573167	0.330949	1379	1277	1343	0.0478608	1
ENSG00000196199	MPHOSPH8	683	516	564	445	620	815	398	544	464	426	844	1196	306	359	873	435	515	725	731	893	583.81	-0.375796	0.33184	5475	5461	6891	0.261187	1
ENSG00000247828	TMEM161B-AS1	13	68	24	64	23	22	22	9	2	11	65	25	2	0	28	36	12	16	35	31	24.7338	-1.36612	0.331925	258	290	218	0.27907	0.95
ENSG00000147677	EIF3H	835	433	422	608	875	505	433	1198	1042	452	886	1092	134	449	900	692	1015	1396	1044	1142	680.658	0.293924	0.331925	6803	5414	10139	0.694547	1
ENSG00000166228	PCBD1	266	50	107	157	207	137	96	245	320	63	297	227	13	65	248	141	318	439	507	296	171.593	0.633083	0.331925	1648	1278	2921	0.996966	1
ENSG00000188735	TMEM120B	80	18	0	31	72	5	0	33	15	29	46	28	0	21	42	9	39	100	45	26	26.5123	1.39381	0.331925	283	214	425	0.745583	0.85
ENSG00000162819	BROX	87	63	4	75	225	70	86	164	114	95	132	151	0	88	128	49	98	135	184	146	91.3465	0.890153	0.332029	983	657	1437	0.793489	0.95
ENSG00000143816	WNT9A	20	9	4	0	0	0	0	37	10	0	14	32	0	6	8	0	16	10	20	0	7.54865	2.70694	0.332029	80	41	145	1.3	0.6
ENSG00000144730	IL17RD	4	9	35	31	11	29	10	75	34	0	56	58	0	8	69	28	80	58	138	56	31.3737	1.16075	0.332029	238	215	574	1.5084	0.9
ENSG00000147166	ITGB1BP2	2	9	7	13	57	17	0	15	13	19	83	40	0	9	19	13	19	31	37	56	18.3869	1.42357	0.332029	152	99	360	1.71711	0.9
ENSG00000147316	MCPH1	30	20	30	59	30	51	40	25	56	30	25	29	58	17	24	24	27	31	31	52	36.7004	-0.866783	0.332029	371	366	323	0.115903	1
ENSG00000111640	GAPDH	86	16	14	17	60	50	20	29	55	17	56	181	33	28	102	19	113	145	139	389	60.873	0.846972	0.332029	364	374	1195	2.25549	1
ENSG00000274367	AC004233.3	96	52	145	14	23	53	77	55	44	68	82	89	52	54	42	53	70	24	65	96	67.8723	-0.768217	0.332029	627	652	602	0.0797448	1
ENSG00000198768	APCDD1L	25	17	0	109	58	4	0	80	28	0	0	41	0	5	17	38	59	65	78	50	26.2238	1.70752	0.332029	321	210	464	0.791277	0.75
ENSG00000069702	TGFBR3	279	310	180	176	114	216	121	373	137	54	93	252	34	57	281	138	154	234	195	203	167.789	-0.598543	0.332266	1960	1789	1812	0.0117347	1
ENSG00000135862	LAMC1	391	506	314	508	795	565	449	904	785	222	1146	822	280	412	549	585	953	938	942	1178	590.879	0.334199	0.332266	5439	4369	8875	0.828461	1
ENSG00000162852	CNST	30	24	9	7	45	20	0	65	61	1	25	48	20	30	35	42	55	50	29	122	30.3213	1.19389	0.332266	262	188	530	1.30534	0.95
ENSG00000180543	TSPYL5	15	6	26	43	67	33	17	114	68	32	30	59	4	31	81	52	80	79	108	126	44.2444	0.849815	0.332266	421	309	762	1.07601	1
ENSG00000271959	AC100803.4	12	10	10	18	32	15	34	3	11	0	1	3	0	0	15	13	2	2	4	22	10.061	-1.75053	0.332266	145	127	80	0.324138	0.85
ENSG00000156299	TIAM1	0	0	14	1	35	2	0	79	2	0	0	28	1	0	21	0	17	4	14	32	9.1863	2.48947	0.332266	133	39	211	1.29323	0.65
ENSG00000162441	LZIC	85	33	6	34	120	99	76	199	237	102	162	131	18	66	134	99	137	199	147	125	95.472	0.737331	0.332722	991	686	1523	0.844601	1
ENSG00000134317	GRHL1	0	5	8	12	0	0	18	4	0	11	9	0	0	0	6	0	0	0	0	27	5.26144	-3.59803	0.332722	58	60	40	0.344828	0.45
ENSG00000240857	RDH14	71	39	8	18	120	72	48	124	93	37	246	172	47	72	128	91	76	94	131	144	80.0523	0.700777	0.332722	630	559	1272	1.13175	1
ENSG00000114841	DNAH1	0	0	1	0	12	8	0	12	19	0	0	4	0	8	3	5	2	2	5	18	4.10475	2.90609	0.332722	52	17	82	1.25	0.65
ENSG00000049883	PTCD2	21	4	16	0	19	0	16	20	9	1	19	34	0	14	7	5	44	16	35	5	12.5982	1.65861	0.332722	106	70	215	1.36792	0.85
ENSG00000234428	AC023051.1	1	0	0	8	6	9	0	16	6	0	15	3	0	17	15	7	25	5	11	5	6.68695	2.2061	0.332722	46	40	109	1.5	0.75
ENSG00000171777	RASGRP4	77	4	157	67	30	73	36	22	29	47	55	147	45	68	40	43	40	13	35	49	59.5283	-0.94693	0.332722	542	589	488	0.186347	1
ENSG00000184436	THAP7	59	11	8	43	46	16	9	62	28	11	81	53	0	9	25	13	37	69	60	60	27.5487	1.0238	0.332722	293	195	505	1.05802	0.95
ENSG00000128159	TUBGCP6	22	36	46	83	45	27	66	38	6	29	21	50	0	20	19	63	4	15	19	30	33.1994	-1.15745	0.332722	398	391	248	0.359296	0.95
ENSG00000234546	LNCTAM34A	16	0	0	18	9	0	0	22	12	15	19	6	0	2	0	9	5	9	5	19	6.93033	2.31168	0.333232	92	58	108	0.543478	0.7
ENSG00000006757	PNPLA4	48	3	2	47	45	15	0	36	45	2	55	76	17	13	53	42	66	75	87	29	30.6524	1.27928	0.333232	243	229	527	1.22634	0.95
ENSG00000203648	AC007618.1	12	8	12	26	25	11	0	0	0	13	0	5	0	0	1	11	0	4	17	11	7.49176	-2.6877	0.333232	107	94	62	0.299065	0.65
ENSG00000099331	MYO9B	281	136	143	234	275	177	91	181	224	93	106	145	145	114	153	257	139	210	227	421	177.25	-0.473041	0.333232	1835	1710	2042	0.180926	1
ENSG00000130299	GTPBP3	35	0	0	1	15	18	0	20	22	9	0	50	0	17	26	27	13	31	33	30	14.1815	2.04137	0.333232	120	116	231	0.958333	0.75
ENSG00000105254	TBCB	236	113	228	209	344	297	179	293	239	117	439	522	110	128	301	173	439	542	817	553	269.24	0.366226	0.333232	2255	1963	4316	1.04346	1
ENSG00000160439	RDH13	0	54	0	30	11	21	10	16	6	24	5	37	31	0	19	23	7	8	14	6	18.2749	-1.62819	0.333232	172	212	110	0.593023	0.85
ENSG00000172009	THOP1	33	7	23	4	36	13	52	54	65	13	53	33	0	18	42	46	76	67	61	112	33.7137	1.07989	0.333257	300	233	575	1.14	0.95
ENSG00000132436	FIGNL1	1	0	0	3	5	5	20	25	13	0	23	1	0	2	19	6	7	20	18	15	7.40852	2.09257	0.333467	72	54	129	1.04167	0.8
ENSG00000125355	TMEM255A	0	0	0	0	0	0	0	60	8	0	0	9	0	11	30	4	2	16	15	7	6.32009	2.90247	0.333467	68	34	128	1.38235	0.5
ENSG00000066382	MPPED2	77	24	47	88	125	72	24	96	90	39	223	79	0	64	59	84	111	150	172	134	74.0898	0.833456	0.333467	682	514	1244	1.07038	0.95
ENSG00000156502	SUPV3L1	33	24	9	3	45	24	26	32	16	0	44	42	0	21	32	3	44	31	35	71	22.5816	1.37398	0.333467	212	154	381	1.07075	0.9
ENSG00000108175	ZMIZ1	150	95	83	190	284	263	91	376	213	24	122	427	0	105	106	189	316	205	359	326	162.744	0.858201	0.333467	1769	1191	2733	0.871679	0.95
ENSG00000171345	KRT19	0	2	5	5	24	4	0	18	14	0	12	23	0	0	47	21	15	40	52	26	11.3522	1.83597	0.333467	72	84	224	1.94444	0.75
ENSG00000070495	JMJD6	191	48	1	83	91	37	41	65	94	38	259	99	0	81	95	56	90	121	131	214	77.1505	1.05744	0.333467	689	590	1245	0.950653	0.95
ENSG00000105270	CLIP3	106	103	24	147	186	67	101	158	188	51	259	252	80	72	171	35	181	228	251	234	126.945	0.601364	0.333467	1131	885	2009	0.993811	1
ENSG00000113638	TTC33	81	0	8	11	49	28	0	38	84	40	49	66	0	16	26	37	48	66	35	49	30.2456	1.41602	0.333813	339	231	500	0.79351	0.85
ENSG00000099341	PSMD8	307	104	126	183	416	207	129	405	344	99	431	251	129	184	320	370	336	460	468	661	255.757	0.376196	0.333994	2320	1974	3956	0.85431	1
ENSG00000012232	EXTL3	85	28	1	82	99	61	65	87	116	35	81	112	0	65	65	75	144	165	125	169	69.7371	1.0224	0.33412	659	497	1163	1.01062	0.95
ENSG00000161395	PGAP3	32	6	40	42	37	59	16	73	82	2	92	88	11	16	48	24	122	38	64	116	41.7384	0.879946	0.334242	389	280	728	1.15167	1
ENSG00000149564	ESAM	409	121	111	171	251	209	144	381	77	151	154	223	114	105	92	169	165	175	193	243	172.464	-0.477542	0.33442	2025	1691	1967	0.136296	1
ENSG00000165512	ZNF22	56	31	0	95	164	33	59	87	71	14	50	117	0	28	90	107	94	216	134	178	64.4668	1.07065	0.33483	610	485	1139	1.07213	0.9
ENSG00000198805	PNP	20	14	63	16	2	30	4	22	3	8	6	4	24	13	2	9	8	15	7	44	18.085	-1.41316	0.33483	182	190	124	0.362637	1
ENSG00000131966	ACTR10	206	56	89	136	311	257	100	284	228	191	663	392	57	68	279	202	248	454	384	459	210.99	0.473433	0.33483	1858	1573	3491	1.03229	1
ENSG00000163453	IGFBP7	14376	3935	4443	10268	22109	10859	5348	10516	18069	6030	13855	10615	1995	5692	13414	8770	12178	19665	14479	23277	9794.87	0.333427	0.335054	105953	79438	150455	0.670269	1
ENSG00000169446	MMGT1	160	154	46	204	210	135	141	312	266	245	420	431	99	137	273	108	405	486	439	373	222.587	0.493968	0.335054	1873	1565	3479	1.02189	1
ENSG00000138175	ARL3	235	134	106	202	180	153	111	193	223	173	129	142	110	95	157	136	217	343	255	121	163.77	-0.431208	0.336607	1710	1517	1898	0.222807	1
ENSG00000101052	IFT52	23	38	32	51	77	79	35	101	127	12	56	58	0	52	89	51	89	166	109	154	58.7469	0.888734	0.33792	575	410	989	1.00696	0.95
ENSG00000155368	DBI	374	125	207	221	514	373	126	901	498	238	324	507	92	263	699	573	520	862	608	841	375.478	0.424963	0.338193	3577	3028	5838	0.785575	1
ENSG00000115556	PLCD4	0	16	0	1	20	0	6	21	4	1	0	21	0	4	1	30	26	6	19	19	8.10192	2.15038	0.338193	69	55	140	1.23188	0.75
ENSG00000211455	STK38L	975	204	85	533	1216	457	576	564	1410	548	3185	465	130	626	777	406	990	969	798	2398	733.155	0.790854	0.338193	6568	4691	12621	1.20737	1
ENSG00000173821	RNF213	274	322	258	208	327	262	225	255	183	71	128	252	144	185	161	670	267	366	261	381	253.45	-0.587861	0.338193	2385	2595	2605	0.00419287	1
ENSG00000130803	ZNF317	11	1	37	1	21	43	45	15	24	30	49	1	56	0	10	37	8	3	25	25	25.6313	-1.54243	0.338193	228	271	171	0.438596	0.95
ENSG00000115107	STEAP3	11	13	0	0	51	6	0	35	14	14	3	14	0	24	19	27	31	25	31	11	14.4624	1.76007	0.338222	144	90	239	1.03472	0.8
ENSG00000121749	TBC1D15	191	92	225	125	289	174	113	238	129	69	214	206	146	22	170	271	150	264	240	146	163.212	-0.547337	0.338222	1645	1576	1898	0.195745	1
ENSG00000172264	MACROD2	26	4	33	8	21	0	17	19	0	5	6	27	18	0	43	22	11	8	47	3	15.7506	-1.50979	0.338222	133	176	142	0.255639	0.85
ENSG00000138050	THUMPD2	87	42	0	110	213	53	59	125	204	60	149	84	22	49	90	72	116	241	111	189	87.0071	0.827356	0.338302	953	595	1481	0.929696	0.95
ENSG00000169432	SCN9A	19	0	21	0	6	17	0	70	11	0	0	55	0	23	23	17	33	25	62	6	16.2857	2.24849	0.338302	144	97	291	1.34722	0.7
ENSG00000257335	MGAM	44	0	39	43	29	45	0	0	33	0	16	13	0	12	0	0	3	22	1	59	16.3473	2.4444	0.338302	233	171	188	0.0729614	0.65
ENSG00000166444	DENND2B	0	23	17	0	48	11	4	4	20	0	17	55	1	8	14	31	3	34	71	44	16.6072	1.70414	0.338302	127	101	304	1.59843	0.85
ENSG00000109846	CRYAB	3305	529	379	1401	2434	1714	1521	1459	3857	1148	11217	1818	400	1647	1866	1829	3201	3310	2997	4691	2141.81	0.70815	0.338302	17747	14092	36631	1.27002	1
ENSG00000149658	YTHDF1	150	126	48	57	135	80	52	249	98	20	169	180	32	130	114	154	184	227	253	282	118.384	0.667008	0.338302	1015	833	1907	1.05813	1
ENSG00000179262	RAD23A	82	25	21	71	130	84	29	77	118	3	83	86	1	26	70	32	83	79	124	115	54.5792	0.906161	0.338302	640	418	921	0.785937	1
ENSG00000177096	PHETA2	8	19	12	5	41	10	1	35	21	16	44	10	0	0	8	5	37	68	48	26	16.4509	1.46512	0.338302	168	84	330	1.46429	0.9
ENSG00000168306	ACOX2	18	13	0	16	52	21	9	37	33	0	17	52	0	22	45	48	62	50	137	28	26.1971	1.48697	0.338316	199	170	490	1.60804	0.85
ENSG00000011405	PIK3C2A	279	222	281	245	388	364	142	370	180	109	367	205	187	156	280	269	244	234	330	355	250.048	-0.450569	0.339185	2580	2378	2829	0.174806	1
ENSG00000154743	TSEN2	18	0	0	16	11	10	30	3	20	0	50	3	0	3	10	0	25	23	12	8	10.4499	2.1121	0.339397	108	84	158	0.685185	0.75
ENSG00000213058	AL365357.1	23	6	0	1	11	3	0	1	40	0	51	19	0	0	59	19	1	125	32	60	16.1016	1.65579	0.339468	85	111	340	2.69412	0.75
ENSG00000112739	PRPF4B	386	360	315	532	478	332	353	772	289	375	586	476	151	226	465	578	430	517	553	536	407.587	-0.362184	0.339468	4192	3847	4863	0.242366	1
ENSG00000137100	DCTN3	127	34	51	75	129	96	48	193	190	99	137	203	0	57	117	85	168	205	244	257	104.119	0.81198	0.339468	1042	732	1783	1.00864	0.95
ENSG00000152117	AC073869.1	123	76	23	92	32	41	120	150	71	65	90	245	58	23	99	118	26	85	134	135	83.8532	-0.620629	0.339799	793	815	991	0.221942	1
ENSG00000144381	HSPD1	391	229	198	330	469	316	225	331	307	256	730	333	127	105	369	460	284	387	413	275	300.456	-0.431182	0.340833	3052	2901	3634	0.24017	1
ENSG00000175416	CLTB	196	51	65	156	316	223	162	239	350	130	333	341	103	103	220	186	343	374	357	540	205.083	0.469827	0.340833	1888	1492	3296	0.955508	1
ENSG00000087116	ADAMTS2	41	19	20	28	140	38	77	145	61	0	61	47	0	27	39	94	135	20	86	185	51.4573	1.15047	0.340833	569	356	907	0.968366	0.9
ENSG00000165868	HSPA12A	48	7	31	12	81	23	10	84	28	27	63	60	0	15	65	52	94	63	98	109	38.8093	0.964137	0.340833	351	275	695	1.19658	0.95
ENSG00000102678	FGF9	0	6	0	0	6	16	0	52	0	0	14	13	0	0	19	0	22	12	3	9	6.38144	2.89338	0.340833	80	41	131	1.125	0.55
ENSG00000205795	CYS1	125	60	28	71	116	83	56	136	105	14	130	159	51	55	108	32	115	286	195	141	88.0554	0.592006	0.340871	794	628	1438	1.02015	1
ENSG00000237877	LINC01473	48	10	12	0	13	17	0	11	0	0	0	0	0	9	18	14	0	2	18	0	8.20561	-2.9518	0.340871	111	119	53	0.594595	0.55
ENSG00000153944	MSI2	143	137	89	104	178	146	90	100	168	91	117	194	48	60	133	210	118	136	180	92	120.23	-0.507517	0.340871	1246	1191	1343	0.12199	1
ENSG00000100263	RHBDD3	0	0	0	0	2	0	10	13	14	0	0	7	0	1	2	18	12	4	29	27	5.25983	2.70294	0.340955	39	30	109	2.02564	0.6
ENSG00000170876	TMEM43	508	374	224	394	845	525	387	663	830	221	729	721	263	346	646	399	869	950	849	1012	520.407	0.313811	0.341204	4971	3941	7814	0.779119	1
ENSG00000235961	PNMA6A	20	5	0	13	42	20	0	31	32	0	76	5	13	8	73	8	6	75	6	62	19.6634	1.38518	0.341204	163	152	343	1.17178	0.85
ENSG00000112425	EPM2A	44	22	4	18	101	27	11	44	55	1	17	76	6	0	6	23	41	75	58	62	26.7293	1.01617	0.341518	327	162	529	1.12232	0.95
ENSG00000154556	SORBS2	1016	288	187	980	1099	814	607	1309	608	187	761	1859	329	487	922	343	1104	1589	1001	1378	724.05	0.432583	0.341671	7095	5673	11195	0.778295	1
ENSG00000111843	TMEM14C	145	213	44	154	308	226	88	286	270	56	305	266	32	83	341	213	249	414	313	412	185.497	0.471335	0.341671	1790	1512	2906	0.778771	1
ENSG00000152818	UTRN	907	487	315	857	1370	888	692	1422	739	359	524	599	375	336	853	994	798	923	744	994	693.323	-0.371969	0.341671	8036	6727	8449	0.214286	1
ENSG00000165915	SLC39A13	486	218	65	288	507	262	262	445	372	57	346	320	32	224	271	341	553	571	391	745	286.778	0.563819	0.341671	2962	2282	4474	0.740041	1
ENSG00000104903	LYL1	0	68	0	18	27	18	7	43	1	1	86	31	0	21	36	52	24	17	43	41	23.83	1.72903	0.341915	183	200	334	0.73224	0.85
ENSG00000174529	TMEM81	34	0	0	0	0	22	0	5	17	0	14	8	0	0	0	0	2	8	12	12	5.12291	3.21985	0.3425	78	56	78	0.282051	0.5
ENSG00000186318	BACE1	41	2	39	18	50	6	0	57	49	9	39	56	59	23	32	20	63	47	76	67	35.2081	1.12137	0.3425	271	226	527	1.1107	0.95
ENSG00000165338	HECTD2	56	65	37	16	34	35	49	33	35	48	63	89	43	23	51	15	19	29	47	28	43.0064	-0.777384	0.3425	408	415	400	0.0367647	1
ENSG00000179886	TIGD5	4	3	0	48	37	2	20	58	21	0	40	47	22	17	35	23	9	62	38	19	22.1895	1.36202	0.342514	193	157	348	0.989637	0.9
ENSG00000107614	TRDMT1	54	39	57	5	45	61	51	26	27	48	32	62	51	19	25	44	30	57	24	45	42.8707	-0.86704	0.342547	413	435	367	0.164649	1
ENSG00000117280	RAB29	156	43	78	80	111	71	61	103	105	96	68	54	22	10	155	109	114	106	156	72	80.9275	-0.689586	0.342846	904	871	899	0.0309735	1
ENSG00000114999	TTL	165	36	29	35	85	135	14	170	101	18	84	134	9	42	89	114	136	180	191	184	78.5389	0.772981	0.342846	788	644	1307	0.841371	1
ENSG00000144369	FAM171B	0	42	22	0	53	0	31	69	3	0	69	30	0	24	51	39	22	31	12	19	23.9157	2.0326	0.342846	220	185	332	0.668182	0.75
ENSG00000163251	FZD5	12	4	12	0	17	24	0	8	0	0	30	11	0	20	0	5	25	4	11	21	9.38389	2.10649	0.342846	77	57	147	1.16883	0.7
ENSG00000144485	HES6	27	5	0	41	4	25	0	16	18	26	33	51	0	38	49	0	34	63	55	34	22.8842	1.68965	0.342846	162	173	346	1.0679	0.8
ENSG00000112096	SOD2	145	84	108	98	89	107	38	148	122	335	54	104	14	54	193	151	63	187	90	234	118.117	-0.631536	0.342846	1274	1273	1145	0.100471	1
ENSG00000125356	NDUFA1	771	357	412	586	894	765	402	1047	810	458	1022	1379	64	482	1299	896	1015	1544	1559	2097	749.796	0.4419	0.342846	6502	6010	11849	0.898031	1
ENSG00000181690	PLAG1	0	0	0	28	9	9	19	4	10	0	30	0	0	15	3	16	6	19	22	5	9.14939	2.39445	0.342846	79	75	120	0.56962	0.7
ENSG00000104343	UBE2W	58	54	53	113	85	141	52	80	50	80	101	65	64	20	91	56	93	132	79	142	76.342	-0.619397	0.342846	766	762	847	0.110966	1
ENSG00000070159	PTPN3	58	22	0	26	85	23	21	43	25	12	70	87	0	24	68	29	42	92	64	72	34.8674	1.07236	0.342846	315	259	604	1.09524	0.9
ENSG00000007372	PAX6	2	9	3	0	0	8	9	9	0	24	9	0	1	0	0	0	0	8	0	0	4.8979	-3.36181	0.342846	64	56	26	0.46875	0.5
ENSG00000110514	MADD	3	19	1	6	28	11	11	32	11	1	0	35	0	34	36	6	33	42	41	39	16.996	1.6138	0.342846	123	94	295	1.63415	0.9
ENSG00000174165	ZDHHC24	24	0	0	0	45	0	0	31	25	5	0	7	0	1	19	14	7	11	8	53	9.04902	2.20299	0.342846	130	62	188	0.969231	0.65
ENSG00000082175	PGR	130	37	116	174	263	151	113	208	184	67	320	477	115	156	156	134	219	287	276	302	174.261	0.510241	0.342846	1443	1193	2692	1.03881	1
ENSG00000189046	ALKBH2	15	2	33	74	12	37	34	85	48	6	198	66	2	16	26	87	74	78	111	129	45.7189	0.958545	0.342846	346	316	817	1.44798	1
ENSG00000139746	RBM26	290	392	195	331	354	255	177	301	299	166	363	309	114	57	199	290	267	342	433	305	253.387	-0.421742	0.342846	2760	2409	3030	0.225	1
ENSG00000198208	RPS6KL1	4	0	0	3	21	0	5	17	16	0	0	4	1	3	0	0	1	11	5	26	4.4012	2.59686	0.342846	66	13	104	1.37879	0.65
ENSG00000067225	PKM	719	414	288	540	989	468	345	975	903	395	618	831	314	441	851	623	937	1073	1227	1524	636.432	0.251641	0.342846	6036	4957	9518	0.755633	1
ENSG00000197050	ZNF420	0	0	0	8	6	1	0	7	7	3	6	32	0	0	13	4	2	5	32	36	5.71932	2.42179	0.342846	32	29	133	3.25	0.7
ENSG00000126453	BCL2L12	1	19	24	25	4	5	0	25	31	0	50	11	0	12	26	22	37	50	23	39	17.397	1.45255	0.342846	134	122	282	1.19403	0.85
ENSG00000197077	KIAA1671	346	138	44	357	569	293	210	392	421	107	345	425	78	141	326	232	328	528	502	519	266.981	0.436047	0.342846	2877	2131	4170	0.708724	1
ENSG00000184900	SUMO3	497	254	214	323	435	255	215	864	403	266	538	627	85	321	408	478	523	630	611	954	387.551	0.348034	0.342846	3726	2995	5906	0.781267	1
ENSG00000141756	FKBP10	300	82	101	102	269	197	78	225	291	132	313	158	18	111	157	103	314	211	214	531	166.702	0.50024	0.343038	1777	1270	2637	0.769274	1
ENSG00000132002	DNAJB1	579	54	268	161	245	286	110	374	228	85	2709	332	126	161	192	140	361	329	394	1008	335.418	0.638348	0.343065	2390	2001	6141	1.73222	1
ENSG00000179632	MAF1	367	290	178	202	420	399	256	484	500	217	549	445	79	249	240	279	469	673	607	607	332.992	0.355821	0.34366	3313	2507	5003	0.753396	1
ENSG00000067646	ZFY	60	15	3	47	23	0	0	59	53	16	0	85	0	20	59	0	28	69	50	80	26.8044	1.60844	0.343922	276	200	467	0.967391	0.75
ENSG00000091428	RAPGEF4	35	0	11	17	15	9	25	13	0	9	0	0	0	1	9	25	8	6	7	18	9.90804	-1.84998	0.344627	134	140	68	0.537313	0.75
ENSG00000127980	PEX1	0	39	58	28	78	24	9	40	59	4	54	46	0	50	8	23	49	24	48	33	32.5432	1.30278	0.344627	339	193	481	0.849558	0.9
ENSG00000122545	SEPTIN7	1387	803	890	1236	1864	1313	765	1713	1069	793	1369	1497	516	609	1317	1179	1226	1516	1558	1684	1115.55	-0.229848	0.345701	11833	10199	14105	0.330094	1
ENSG00000137818	RPLP1	11929	4328	4177	7539	11635	8855	5182	12019	11445	5795	12414	13403	2019	4865	14078	8661	12475	20524	15981	16743	8744.01	0.264789	0.345701	82904	72563	131504	0.710955	1
ENSG00000140521	POLG	16	24	1	35	28	38	0	33	34	2	24	28	0	21	8	1	12	9	24	21	16.063	1.4796	0.345701	211	125	234	0.516588	0.9
ENSG00000131943	C19orf12	19	19	33	98	35	33	5	39	75	8	39	46	3	37	38	62	79	120	127	156	44.3622	0.93356	0.345701	364	318	753	1.19505	1
ENSG00000182841	RRP7BP	52	13	28	71	27	14	32	33	19	86	3	83	20	34	30	27	18	20	58	89	38.2582	-0.833227	0.345701	375	373	384	0.0293333	1
ENSG00000215251	FASTKD5	123	11	11	37	49	22	21	126	38	0	137	47	0	48	82	85	99	89	74	69	47.9352	1.2019	0.346282	438	392	776	0.876712	0.9
ENSG00000116871	MAP7D1	347	169	117	334	509	377	150	497	582	173	376	555	119	100	351	270	575	506	705	923	322.061	0.415505	0.346574	3255	2407	5328	0.897389	1
ENSG00000125971	DYNLRB1	381	111	100	304	453	317	159	428	522	269	479	374	121	147	261	212	489	694	590	547	299.458	0.422752	0.346707	3044	2235	4723	0.817346	1
ENSG00000100395	L3MBTL2	37	48	38	35	62	15	20	113	49	0	55	85	0	19	36	95	79	82	60	116	43.2332	1.0373	0.346707	417	324	720	0.94964	0.9
ENSG00000119912	IDE	80	32	24	32	48	47	59	77	36	19	41	26	29	3	52	84	23	85	65	111	43.4315	-0.757835	0.347879	454	458	515	0.125551	1
ENSG00000138587	MNS1	20	41	19	66	4	27	7	80	11	23	33	88	21	10	51	42	32	4	65	15	31.129	-1.09498	0.347956	298	317	342	0.0838926	1
ENSG00000138641	HERC3	56	24	160	109	102	64	95	74	149	103	72	60	88	29	42	64	54	68	53	73	83.1386	-0.808545	0.348311	936	805	734	0.0758547	1
ENSG00000273748	AL592183.1	16	11	0	27	64	30	7	30	0	22	0	16	17	0	19	28	4	29	6	11	15.7823	-1.74451	0.348311	207	177	160	0.0821256	0.8
ENSG00000183155	RABIF	29	13	0	13	15	27	0	29	19	0	75	36	0	6	36	32	45	29	20	59	18.7479	1.55746	0.348311	145	150	333	1.26207	0.8
ENSG00000072201	LNX1	31	0	0	0	41	8	14	15	14	4	0	41	0	16	8	14	16	10	32	31	12.22	1.86227	0.348311	127	79	216	1.07874	0.75
ENSG00000159167	STC1	105	273	176	0	5	125	97	89	36	13	0	51	88	45	96	29	160	17	30	505	100.077	-1.93917	0.348311	919	1002	938	0.0696409	0.9
ENSG00000168286	THAP11	105	66	81	112	223	182	61	202	267	29	152	295	0	79	191	141	217	285	291	175	131.505	0.811271	0.348311	1328	968	2186	0.917169	0.95
ENSG00000108387	SEPTIN4	135	72	117	122	112	124	117	113	157	48	76	62	25	33	38	109	94	62	121	101	88.6192	-0.598287	0.348311	1117	907	931	0.0214861	1
ENSG00000241058	NSUN6	71	8	48	30	48	39	43	18	32	15	42	126	66	7	48	38	34	52	58	5	41.5689	-0.892608	0.348433	352	406	422	0.0454545	1
ENSG00000034533	ASTE1	1	20	0	12	13	22	0	6	12	5	8	36	0	5	5	8	18	23	38	67	11.721	1.74782	0.348587	91	73	226	1.68132	0.85
ENSG00000066044	ELAVL1	82	35	2	54	96	68	29	131	134	30	128	118	18	48	85	183	144	134	143	153	75.4178	0.784824	0.348587	661	586	1229	0.972769	1
ENSG00000157557	ETS2	506	329	436	593	747	591	374	715	570	509	669	465	378	263	530	429	554	636	408	957	509.888	-0.392071	0.348587	5370	4675	5984	0.243762	1
ENSG00000164163	ABCE1	90	95	31	101	98	85	45	152	61	48	145	49	72	24	60	87	44	59	46	132	72.8495	-0.640457	0.348835	806	714	810	0.119107	1
ENSG00000083857	FAT1	97	15	87	55	307	129	65	173	243	39	203	176	85	87	95	145	154	195	159	245	121.19	0.66126	0.348835	1210	812	1942	0.933884	1
ENSG00000166278	C2	0	0	28	2	14	14	0	41	7	0	16	30	0	1	33	12	14	4	6	24	10.3522	2.0303	0.348835	106	89	157	0.641509	0.75
ENSG00000166532	RIMKLB	171	192	60	186	369	205	109	340	287	182	421	455	86	97	207	143	281	376	360	363	212.865	0.423821	0.348835	2101	1541	3349	0.860543	1
ENSG00000198466	ZNF587	0	13	0	3	41	0	0	20	13	31	45	16	14	0	9	5	22	10	18	32	13.1621	2.0654	0.348835	121	75	217	1.17355	0.75
ENSG00000279738	AL022311.1	23	9	0	1	4	16	0	24	7	0	11	7	0	5	0	6	17	7	15	1	6.37871	2.33795	0.348835	84	55	98	0.511905	0.75
ENSG00000177989	ODF3B	23	0	52	10	2	18	30	39	0	0	2	7	0	1	21	38	27	5	12	10	14.9507	-1.61356	0.349348	174	192	105	0.5	0.8
ENSG00000162688	AGL	168	100	95	136	140	72	59	175	80	34	41	133	71	15	96	120	126	157	214	150	98.9165	-0.491621	0.349524	1059	951	1231	0.2644	1
ENSG00000013016	EHD3	388	71	29	169	342	124	94	167	272	32	176	149	105	264	57	100	363	335	226	309	171.743	0.728467	0.349524	1688	1169	2603	0.849526	1
ENSG00000287268	AL050350.1	8	24	25	1	9	0	16	22	29	0	24	43	0	1	4	1	16	12	16	20	12.3833	1.65453	0.349524	134	79	192	0.843284	0.85
ENSG00000106624	AEBP1	1368	535	297	1359	2037	1234	711	2524	1528	1195	1213	1200	427	801	875	1006	2256	1721	2064	2858	1185.34	0.369898	0.349524	12788	9007	18202	0.719033	1
ENSG00000231887	PRH1	0	0	0	19	21	21	0	54	9	0	0	13	0	0	5	32	7	11	33	24	9.18758	2.46267	0.349524	124	77	172	0.766129	0.6
ENSG00000119596	YLPM1	358	298	144	254	357	286	236	538	320	147	161	381	114	88	234	380	281	314	326	421	256.916	-0.366013	0.349524	2938	2451	3187	0.250511	1
ENSG00000136378	ADAMTS7	101	2	0	24	43	14	0	46	10	7	64	31	12	46	26	8	56	22	9	63	25.63	1.38151	0.34963	247	194	390	0.793522	0.9
ENSG00000074800	ENO1	1128	400	374	654	1293	676	571	1030	1238	744	749	1231	372	690	739	1063	1337	1475	1537	2609	876.445	0.276616	0.350919	8108	6721	13189	0.797731	1
ENSG00000115207	GTF3C2	51	3	1	60	70	25	40	71	102	15	58	86	0	31	62	50	29	72	26	70	38.882	1.03357	0.350919	438	307	615	0.703196	0.95
ENSG00000106366	SERPINE1	7618	114	69	433	2517	609	548	2146	980	2914	6348	238	118	2048	88	731	896	697	248	7966	1611.3	1.09315	0.350919	17948	13242	24084	0.604078	1
ENSG00000152240	HAUS1	5	11	3	15	15	43	1	68	34	0	0	20	0	28	21	32	39	61	13	47	19.0185	1.6131	0.351102	195	131	325	0.994872	0.85
ENSG00000103196	CRISPLD2	110	176	347	91	70	229	40	324	78	63	106	90	78	0	139	120	321	83	275	459	148.406	-0.818224	0.351274	1528	1393	1806	0.270288	0.95
ENSG00000135929	CYP27A1	38	11	62	36	48	60	78	173	228	44	242	112	2	33	90	95	113	161	102	128	78.462	0.831427	0.351628	778	516	1340	1.05913	1
ENSG00000107290	SETX	267	150	155	345	400	340	164	423	234	163	119	208	90	138	198	348	280	304	213	259	223.679	-0.455477	0.351628	2641	2220	2578	0.135555	1
ENSG00000145192	AHSG	12	18	15	26	16	49	5	10	3	3	5	2	8	20	6	11	8	11	10	9	13.3349	-1.34605	0.351874	157	153	94	0.375796	1
ENSG00000259426	AC027237.5	14	0	0	6	27	0	2	0	0	0	47	9	2	1	3	0	25	13	36	59	8.52042	2.34083	0.351874	49	27	217	3.87755	0.65
ENSG00000144278	GALNT13	8	3	1	13	15	0	6	15	20	0	51	0	0	0	0	0	26	13	6	10	7.30201	2.40793	0.352092	81	31	156	1.54321	0.65
ENSG00000174844	DNAH12	0	0	0	31	1	12	11	10	0	13	0	0	0	0	1	22	0	0	2	0	5.43264	-3.22255	0.352137	78	90	13	0.987179	0.45
ENSG00000091986	CCDC80	1187	848	1777	812	2101	2072	344	17555	1094	112	523	3401	282	382	3051	1447	5757	3193	5185	4669	2116.98	0.95945	0.352137	27902	11932	43860	1.14429	1
ENSG00000102554	KLF5	88	16	14	17	34	4	15	65	21	0	45	32	0	24	43	0	35	61	11	31	23.5874	1.40564	0.352137	274	197	359	0.591241	0.85
ENSG00000166091	CMTM5	0	1	3	0	6	7	2	5	9	0	21	2	0	5	10	0	1	12	10	10	4.28602	2.38306	0.352137	33	23	81	1.75758	0.75
ENSG00000100985	MMP9	42	2	83	0	6	83	0	1	13	6	6	21	0	0	41	123	2	18	14	6	23.3948	-1.80085	0.353009	236	380	87	1.24153	0.8
ENSG00000162757	C1orf74	0	0	0	0	4	0	16	11	10	0	0	8	0	1	0	21	14	17	8	0	4.71621	3.2867	0.35315	41	37	73	0.878049	0.5
ENSG00000145414	NAF1	21	9	52	9	36	3	25	45	54	0	105	25	0	20	17	25	23	22	24	64	25.7859	1.34713	0.35315	254	161	418	1.01181	0.9
ENSG00000253948	VPS13B-DT	0	0	0	8	16	13	0	8	15	0	0	33	0	0	11	25	12	32	17	17	7.67003	2.58571	0.35315	60	57	150	1.55	0.6
ENSG00000019485	PRDM11	104	20	36	35	88	83	42	119	80	20	130	116	0	55	59	78	116	105	98	107	63.145	0.796329	0.35315	627	477	1014	0.856459	0.95
ENSG00000183735	TBK1	123	54	20	56	61	96	26	57	27	13	38	7	16	27	50	45	31	70	21	105	43.0873	-0.840454	0.354346	533	499	444	0.103189	1
ENSG00000157368	IL34	69	0	11	29	34	6	0	68	11	0	21	4	0	0	21	20	38	64	47	63	18.5961	1.41481	0.354401	228	156	350	0.850877	0.75
ENSG00000132932	ATP8A2	1	11	32	15	1	20	10	0	5	25	44	20	23	15	4	0	2	0	6	22	15.5636	-1.73354	0.354576	120	141	115	0.216667	0.85
ENSG00000144744	UBA3	72	9	28	29	95	59	12	100	51	9	71	29	0	39	67	92	103	126	59	88	46.8311	0.871454	0.354824	464	377	761	0.827586	0.95
ENSG00000099139	PCSK5	120	32	85	10	136	140	40	266	178	6	132	116	21	47	103	101	140	158	106	210	89.4733	0.803868	0.354824	1013	658	1489	0.820336	1
ENSG00000218891	ZNF579	42	22	18	51	36	11	0	51	31	3	28	38	1	33	39	0	31	38	53	118	26.9117	1.41055	0.354824	265	187	457	1.01887	0.9
ENSG00000177692	DNAJC28	1	0	0	19	26	0	0	8	4	0	2	15	0	0	7	0	11	0	7	13	4.23803	3.08322	0.354824	58	27	86	1.01724	0.55
ENSG00000142949	PTPRF	91	96	61	82	196	199	62	160	189	32	250	210	107	58	132	100	260	139	362	374	136.407	0.469985	0.354831	1168	962	2198	1.05822	1
ENSG00000143126	CELSR2	12	2	18	5	24	6	0	8	7	1	6	9	0	13	0	0	8	8	6	18	7.14826	1.96371	0.354831	83	44	107	0.759036	0.8
ENSG00000198626	RYR2	218	508	175	311	202	394	193	110	692	210	528	577	168	78	249	157	182	279	392	357	287.66	-0.483492	0.354831	3013	2583	3397	0.270163	1
ENSG00000115540	MOB4	164	111	21	87	274	235	115	334	204	131	241	227	39	170	223	193	196	361	245	314	170.354	0.489463	0.354831	1676	1319	2566	0.744033	1
ENSG00000087269	NOP14	27	51	51	37	30	20	42	29	34	41	36	13	13	7	16	21	34	14	25	84	31.957	-0.906276	0.354831	362	319	306	0.0359116	1
ENSG00000113369	ARRDC3	142	73	223	123	139	111	95	294	78	115	101	172	23	16	115	163	102	132	94	188	116.858	-0.616358	0.354831	1393	1183	1316	0.0954774	1
ENSG00000236104	ZBTB22	68	12	28	58	60	41	42	58	62	12	98	79	2	43	55	5	73	69	138	69	45.9198	0.922544	0.354831	441	323	749	0.965986	1
ENSG00000158042	MRPL17	110	29	36	39	126	57	20	123	50	9	81	121	0	50	98	98	74	171	129	162	64.0867	0.867311	0.354831	599	496	1087	0.986644	0.95
ENSG00000135480	KRT7	66	11	0	7	87	6	22	76	36	0	0	0	0	15	1	40	41	28	21	99	21.7506	1.86951	0.354831	311	153	403	0.803859	0.75
ENSG00000150403	TMCO3	71	43	61	111	177	92	95	102	99	17	283	112	0	58	142	56	133	211	164	273	95.5821	0.835139	0.354831	868	688	1612	1.06452	0.95
ENSG00000091542	ALKBH5	436	153	118	193	385	259	118	371	332	111	403	390	137	150	176	271	424	504	564	435	257.072	0.369372	0.354831	2476	1972	3958	0.8021	1
ENSG00000171634	BPTF	639	631	670	776	1147	776	726	1215	646	385	814	1083	550	403	824	836	772	888	1001	991	751.054	-0.3405	0.354831	7611	6813	8960	0.282092	1
ENSG00000115977	AAK1	325	157	183	258	265	314	106	275	146	142	303	194	57	82	187	196	203	219	299	315	192.653	-0.391322	0.355175	2171	1925	2301	0.173192	1
ENSG00000255690	TRIL	0	0	2	0	16	0	0	55	1	1	0	4	0	0	3	10	9	29	20	23	5.78353	2.51668	0.355175	75	16	157	1.88	0.6
ENSG00000130985	UBA1	243	110	81	115	209	228	109	296	241	180	373	255	68	131	186	134	318	351	470	400	195.918	0.397021	0.355175	1812	1454	3044	0.877483	1
ENSG00000076356	PLXNA2	84	60	61	94	58	126	64	84	58	18	24	128	53	18	34	45	54	78	156	34	63.8175	-0.693029	0.355274	707	639	692	0.0749646	1
ENSG00000099860	GADD45B	521	293	674	337	304	504	247	501	308	1444	1202	360	155	74	328	176	296	201	160	933	462.324	-0.883766	0.355274	5133	4679	4339	0.0662381	1
ENSG00000121644	DESI2	230	79	21	97	277	211	57	162	267	102	249	145	0	140	213	129	241	301	171	205	142.243	0.734237	0.35539	1503	1139	2158	0.677977	0.95
ENSG00000198838	RYR3	38	120	77	32	65	100	40	58	8	37	42	104	20	5	58	77	77	63	75	65	56.342	-0.888689	0.35539	575	599	562	0.0643478	1
ENSG00000169908	TM4SF1	1286	235	1001	935	1169	1018	559	1313	656	1362	953	861	384	655	848	896	739	1075	805	1927	894.066	-0.364886	0.356295	9534	8524	10153	0.170862	1
ENSG00000128731	HERC2	158	140	117	154	211	152	136	192	107	51	107	180	95	59	161	199	193	182	250	198	142.218	-0.436735	0.356295	1418	1363	1679	0.222849	1
ENSG00000280063	AC012676.5	10	3	23	4	4	12	18	5	10	6	2	3	44	3	0	18	13	4	16	12	13.5022	-1.36376	0.356617	95	138	72	0.694737	0.95
ENSG00000144021	CIAO1	39	57	3	5	94	33	13	51	40	0	5	37	6	63	35	31	38	113	108	86	37.1826	1.22009	0.357087	335	222	635	1.23284	0.95
ENSG00000137962	ARHGAP29	103	133	146	77	108	224	126	210	79	33	141	129	66	41	146	131	161	130	179	133	118.806	-0.533712	0.357324	1239	1185	1311	0.101695	1
ENSG00000180370	PAK2	236	179	214	150	300	165	180	371	133	146	175	204	92	84	204	159	257	223	179	250	185.639	-0.432368	0.357324	2074	1725	2176	0.217454	1
ENSG00000076685	NT5C2	1	0	23	12	17	17	0	15	0	0	14	4	0	14	6	1	13	36	9	27	9.32939	1.9225	0.357893	85	60	149	1.04706	0.75
ENSG00000160299	PCNT	124	129	79	122	164	119	50	129	117	81	55	168	52	53	60	166	132	57	141	87	100.454	-0.55075	0.357893	1114	982	1103	0.108618	1
ENSG00000077549	CAPZB	930	369	331	521	834	454	271	938	938	325	859	1353	244	321	749	464	823	827	1185	1258	603.963	0.33804	0.358358	5911	4658	9336	0.791406	1
ENSG00000158887	MPZ	11	8	74	0	0	28	5	0	0	10	0	22	0	0	31	2	51	19	3	86	16.7201	-2.04347	0.358358	136	169	181	0.0882353	0.65
ENSG00000049860	HEXB	404	75	123	109	349	253	64	438	235	73	299	385	76	146	280	322	268	405	393	492	218.281	0.474003	0.358358	2123	1779	3410	0.768252	1
ENSG00000181315	ZNF322	0	0	3	3	13	10	0	12	0	0	0	8	0	20	13	2	33	11	10	22	7.05832	2.36779	0.358358	41	31	129	2.39024	0.65
ENSG00000005882	PDK2	3	1	1	21	40	27	0	17	13	5	5	24	1	0	24	0	19	17	83	24	12.1659	1.84327	0.358358	128	83	242	1.24219	0.85
ENSG00000162734	PEA15	1350	484	646	699	1595	932	580	1519	1078	504	1641	1523	499	511	1003	940	1378	1583	1527	2341	973.011	0.239813	0.358717	9387	7637	14696	0.751997	1
ENSG00000170802	FOXN2	112	41	37	30	95	47	27	36	40	0	72	8	60	0	54	92	54	80	55	82	47.1519	-0.7875	0.359055	465	500	522	0.0473118	0.9
ENSG00000150054	MPP7	52	89	49	97	107	89	21	177	107	47	265	228	38	24	166	77	238	284	193	209	105.528	0.595154	0.359055	835	725	1832	1.32575	1
ENSG00000152137	HSPB8	422	89	64	198	268	241	314	215	542	142	2141	618	76	342	193	115	148	244	280	647	319.19	0.611176	0.359313	2495	1854	5445	1.43928	1
ENSG00000248113	AC067942.2	0	1	0	0	7	0	0	3	4	0	4	3	34	1	0	3	10	4	4	1	5.56571	2.63032	0.359336	15	38	41	0.2	0.65
ENSG00000196968	FUT11	76	20	41	80	107	55	36	136	156	25	110	103	2	70	72	90	128	100	88	79	68.6062	0.740819	0.359336	732	497	1077	0.79235	1
ENSG00000129048	ACKR4	23	0	0	0	31	4	17	14	17	6	18	0	8	12	15	0	32	4	43	46	12.37	2.02634	0.359376	112	73	217	1.28571	0.75
ENSG00000196230	TUBB	830	435	403	493	901	790	291	1310	806	399	1380	837	267	261	812	893	1008	1557	1365	1757	708.658	0.271495	0.359376	6658	5613	11182	0.836437	1
ENSG00000112695	COX7A2	1188	355	432	842	1102	1030	615	1175	1288	728	1986	1374	324	649	1352	1050	1312	2324	1504	2338	992.289	0.287975	0.359376	8755	7916	15052	0.815077	1
ENSG00000175600	SUGCT	139	41	0	162	302	97	68	243	182	87	252	120	125	91	102	132	163	401	197	338	139.856	0.790662	0.359376	1321	953	2289	1.01136	0.95
ENSG00000158321	AUTS2	154	69	31	243	211	122	78	356	187	121	668	110	40	113	264	159	224	275	239	564	175.916	0.542807	0.359376	1572	1281	2947	1.0598	1
ENSG00000164764	SBSPON	212	32	21	78	164	114	16	126	164	31	156	110	10	17	171	77	135	318	234	156	92.045	0.676131	0.359376	958	762	1580	0.853862	1
ENSG00000110090	CPT1A	698	546	286	543	630	695	342	659	445	227	334	834	248	122	559	634	660	758	1020	898	496.536	-0.362983	0.359376	5071	4778	6360	0.31197	1
ENSG00000167588	GPD1	0	15	69	4	3	24	1	61	0	0	2	7	1	0	17	4	0	1	2	0	11.6929	-2.27055	0.359376	177	135	76	0.333333	0.7
ENSG00000073712	FERMT2	1278	419	349	856	1135	530	522	1088	1499	714	2619	1325	467	633	1093	617	1600	1463	1371	1948	946.248	0.41847	0.359376	8390	6845	14681	0.933969	1
ENSG00000182446	NPLOC4	63	45	23	111	243	36	99	160	144	76	163	149	71	73	49	130	133	264	147	211	105.841	0.643483	0.359376	1000	703	1687	0.984	1
ENSG00000099864	PALM	10	48	5	0	40	26	19	240	17	0	3	58	0	18	68	11	72	54	46	35	30.8194	1.57389	0.359376	405	187	583	0.977778	0.85
ENSG00000160233	LRRC3	2	0	0	20	10	11	0	15	15	7	58	10	0	0	20	3	13	15	40	9	9.56992	1.95276	0.359376	80	63	185	1.525	0.75
ENSG00000128965	CHAC1	88	8	0	0	12	0	0	31	36	21	109	23	21	11	25	1	8	13	19	13	19.839	1.79213	0.359477	196	164	275	0.566327	0.8
ENSG00000075426	FOSL2	463	394	383	342	303	457	169	407	207	511	726	283	209	199	340	162	493	334	297	953	368.95	-0.516459	0.359785	3636	3430	4202	0.212321	1
ENSG00000111802	TDP2	116	28	61	171	47	116	69	158	73	61	44	124	56	45	101	119	29	239	148	119	88.3568	-0.642064	0.359785	900	898	1026	0.142222	1
ENSG00000126790	L3HYPDH	79	0	20	42	93	67	0	93	26	9	55	46	0	13	33	61	39	105	31	80	35.0859	1.18191	0.359785	429	311	581	0.629371	0.85
ENSG00000286532	PARTICL	11	5	0	3	0	0	0	8	29	0	3	1	0	12	6	9	15	15	22	32	7.0026	2.19963	0.360237	56	34	137	1.83929	0.7
ENSG00000106086	PLEKHA8	9	8	33	36	13	48	18	22	0	26	0	18	0	0	12	46	22	34	15	34	18.7836	-1.62861	0.360237	213	236	158	0.366197	0.8
ENSG00000188153	COL4A5	60	46	12	89	128	48	17	62	71	9	133	52	2	29	43	76	89	121	106	91	52.9706	0.829045	0.360237	542	402	882	0.885609	1
ENSG00000198689	SLC9A6	141	43	29	86	104	77	30	127	237	36	120	124	0	27	60	61	128	137	154	180	77.598	0.799919	0.360237	910	563	1338	0.851648	0.95
ENSG00000107819	SFXN3	243	66	61	154	344	161	179	356	229	77	220	220	73	127	215	176	310	345	396	348	185.173	0.433457	0.360237	1870	1405	2895	0.796791	1
ENSG00000081181	ARG2	12	0	0	17	7	27	0	7	16	0	26	2	0	14	9	0	12	26	12	1	8.19302	2.1087	0.360237	86	65	123	0.674419	0.7
ENSG00000261889	AC108134.2	20	0	0	3	1	0	3	7	4	0	1	30	0	5	8	1	7	30	13	4	5.30508	2.23847	0.360237	38	35	102	1.76316	0.75
ENSG00000012048	BRCA1	32	0	19	0	22	8	0	20	5	0	23	48	1	5	4	30	18	9	21	8	11.3994	1.82062	0.360237	106	94	179	0.801887	0.8
ENSG00000005243	COPZ2	63	31	53	22	108	80	92	106	76	33	111	80	11	48	56	44	108	156	180	194	70.7094	0.670274	0.360891	664	485	1167	1.02711	1
ENSG00000160049	DFFA	59	38	24	3	135	81	20	51	35	0	125	78	0	48	102	72	81	116	95	59	51.2732	1.16479	0.361828	446	399	823	0.950673	0.9
ENSG00000178988	MRFAP1L1	426	198	212	370	399	360	255	565	602	291	550	650	66	227	340	342	621	769	586	693	371.38	0.351168	0.361828	3678	2860	5662	0.761827	1
ENSG00000113273	ARSB	16	0	1	20	18	11	14	24	26	0	41	30	0	9	2	30	3	36	8	28	12.9047	1.56044	0.361828	130	94	223	0.992308	0.85
ENSG00000117054	ACADM	118	72	99	96	147	63	56	123	136	185	74	97	78	47	210	276	184	195	169	235	125.274	-0.469011	0.361933	1095	1253	1407	0.140639	1
ENSG00000223485	LINC01615	41	6	0	4	42	17	0	52	6	46	19	20	0	16	6	84	27	48	41	69	22.7735	1.41329	0.361933	214	204	340	0.635514	0.85
ENSG00000165714	BORCS5	62	44	1	22	26	35	2	45	32	0	91	60	0	8	28	42	34	69	39	41	27.5929	1.28962	0.361933	269	236	445	0.776952	0.9
ENSG00000162407	PLPP3	349	227	382	349	359	425	234	535	76	145	307	534	242	102	377	217	513	396	507	551	317.493	-0.46146	0.362524	3081	2947	3880	0.302824	1
ENSG00000275898	AC125603.4	1	1	14	23	0	1	19	0	2	4	0	10	0	0	0	1	0	0	0	0	4.68823	-3.04047	0.363928	65	64	12	0.8	0.5
ENSG00000133997	MED6	33	21	19	63	50	37	0	41	55	0	95	78	0	5	37	6	40	19	57	52	28.7251	1.33639	0.363928	319	216	492	0.865204	0.85
ENSG00000182117	NOP10	345	115	48	240	293	264	125	286	443	240	546	353	62	186	351	446	437	706	439	738	282.032	0.467988	0.363928	2399	2236	4427	0.913297	1
ENSG00000168612	ZSWIM1	24	16	12	0	20	0	0	12	32	0	35	27	0	0	34	15	16	19	34	63	13.9231	1.83726	0.363928	116	101	258	1.35345	0.7
ENSG00000213741	RPS29	11109	5460	6197	9011	12160	12819	6075	17640	12459	5289	21655	13661	2608	5074	21500	14367	15678	33527	19957	19703	11222	0.247705	0.365251	98219	94435	171514	0.784767	1
ENSG00000248461	LINC02119	0	4	18	14	3	29	12	0	0	12	1	20	0	0	2	0	6	0	5	10	7.27109	-2.48175	0.36529	92	91	45	0.5	0.65
ENSG00000141349	G6PC3	23	11	10	20	76	24	27	106	42	23	31	46	6	33	25	29	48	63	50	39	31.7143	0.771946	0.36529	362	198	534	0.928177	1
ENSG00000158156	XKR8	0	10	0	14	45	10	0	20	21	29	21	9	0	10	28	14	20	24	49	37	15.2212	1.6216	0.366693	149	105	256	1.01342	0.8
ENSG00000270906	MTND4P35	15	21	6	4	3	13	20	8	13	16	18	5	15	6	11	5	4	7	11	17	12.0928	-1.2012	0.366693	119	126	92	0.285714	1
ENSG00000156298	TSPAN7	57	122	194	58	102	172	60	205	127	6	150	88	48	6	177	210	65	157	48	107	102.109	-0.69523	0.366693	1103	1104	1055	0.0444243	1
ENSG00000107185	RGP1	31	6	12	62	63	24	9	30	11	2	50	63	0	26	11	9	54	23	28	31	23.3905	1.09693	0.366693	250	166	379	0.852	0.95
ENSG00000165801	ARHGEF40	101	23	31	102	139	69	4	110	63	9	199	92	40	45	45	79	76	126	132	126	68.1251	0.745482	0.366693	651	503	1108	0.929339	1
ENSG00000185215	TNFAIP2	114	89	188	89	102	179	85	523	60	72	97	197	106	38	208	345	145	79	156	736	157.524	-0.625125	0.366693	1501	1475	2133	0.438374	1
ENSG00000176463	SLCO3A1	188	80	129	147	250	206	61	295	131	87	50	168	115	40	112	140	119	115	157	182	130.084	-0.567437	0.366693	1574	1265	1507	0.153748	1
ENSG00000189091	SF3B3	87	39	7	44	110	97	35	221	137	95	148	119	39	45	66	118	107	139	151	244	86.733	0.62648	0.366693	872	627	1421	0.91055	1
ENSG00000078699	CBFA2T2	105	42	88	103	106	128	44	70	32	73	83	83	11	5	80	117	139	52	118	158	73.4534	-0.72362	0.366693	791	791	846	0.0695322	1
ENSG00000113790	EHHADH	12	1	21	22	0	0	10	27	2	14	0	17	53	0	3	7	10	14	6	8	14.4605	-1.62576	0.366965	109	143	84	0.541284	0.8
ENSG00000165124	SVEP1	105	206	52	83	94	251	43	275	72	27	51	119	53	29	210	103	102	160	51	106	101.968	-0.705399	0.367161	1208	1133	1059	0.0612583	1
ENSG00000184731	FAM110C	2	0	0	10	7	0	37	4	0	0	8	0	0	4	2	0	11	14	18	8	6.05469	2.68881	0.36748	60	51	74	0.383333	0.6
ENSG00000165280	VCP	532	127	222	297	617	362	243	607	413	164	489	524	69	264	387	430	489	579	489	743	348.268	0.337059	0.36748	3584	2833	5214	0.664342	1
ENSG00000106635	BCL7B	141	31	99	96	144	177	80	153	149	83	209	192	6	104	112	81	165	225	252	413	123.862	0.633391	0.367832	1153	906	2006	0.954033	1
ENSG00000182253	SYNM	535	402	185	631	710	414	325	537	869	280	868	1323	198	242	547	435	730	1106	1036	856	528.386	0.354866	0.367832	4888	3952	8277	0.88482	1
ENSG00000093167	LRRFIP2	290	325	217	287	445	271	131	297	359	152	258	305	154	116	245	201	244	221	223	376	244.709	-0.400033	0.36809	2774	2273	2844	0.20584	1
ENSG00000237135	DDX10P1	14	18	0	30	10	0	19	13	14	17	0	0	10	3	15	42	20	9	16	2	13.0872	-1.67371	0.36809	135	165	87	0.577778	0.8
ENSG00000163644	PPM1K	468	551	123	311	386	338	372	368	321	234	486	581	385	161	415	258	352	552	654	406	375.218	-0.385541	0.368343	3472	3455	4267	0.233871	1
ENSG00000143390	RFX5	16	7	0	0	36	27	0	36	18	0	22	34	27	17	12	31	28	12	33	32	17.5567	1.64608	0.368962	140	120	268	1.05714	0.8
ENSG00000168116	KIAA1586	24	27	42	70	58	34	64	116	21	17	16	58	15	29	13	65	13	5	25	46	37.5661	-0.862433	0.369014	473	371	387	0.0338266	1
ENSG00000128595	CALU	935	363	197	541	1436	696	339	1157	784	400	664	606	202	379	487	980	1014	1069	1018	1783	639.622	0.315258	0.370445	6848	5140	9910	0.696554	1
ENSG00000188916	INSYN2A	30	99	0	1	21	0	31	18	7	0	34	34	0	30	4	44	5	13	16	43	22.2696	1.71479	0.370524	207	209	221	0.057971	0.8
ENSG00000159214	CCDC24	0	0	5	20	24	4	6	8	0	0	15	27	0	4	2	0	0	19	22	39	7.45587	2.36861	0.370527	67	37	158	1.80597	0.65
ENSG00000114013	CD86	12	14	0	18	76	1	0	98	20	0	0	3	0	22	52	125	37	11	25	72	23.6716	1.63305	0.371655	239	222	364	0.594142	0.75
ENSG00000197563	PIGN	16	7	31	71	79	23	17	46	54	0	0	32	0	25	9	0	59	40	30	43	25.691	1.60303	0.371655	344	174	408	0.680233	0.8
ENSG00000234883	MIR155HG	5	6	0	0	31	26	35	8	4	0	25	10	0	23	0	14	15	10	7	2	11.2064	2.00487	0.371655	115	86	135	0.426087	0.75
ENSG00000158246	TENT5B	28	1	9	8	67	88	33	62	63	7	81	77	39	27	73	24	102	67	86	43	43.1523	0.951965	0.371865	366	310	675	0.997268	1
ENSG00000137076	TLN1	2754	1243	795	2302	3857	2239	1320	2790	3034	1239	2617	2842	1052	1174	2092	1419	3679	3377	4530	3945	2113.93	0.274024	0.371865	21573	16455	31845	0.713392	1
ENSG00000197136	PCNX3	6	25	8	0	14	23	0	22	0	0	11	16	0	15	1	21	18	18	20	22	10.8943	2.05842	0.371865	98	84	156	0.734694	0.75
ENSG00000149262	INTS4	18	23	0	36	54	53	1	38	55	1	0	19	1	14	2	44	10	35	37	62	20.8232	1.53763	0.371865	279	179	324	0.519713	0.9
ENSG00000165410	CFL2	243	221	58	338	448	265	229	385	476	109	553	458	183	182	398	204	347	644	474	624	299.897	0.413549	0.371865	2772	2248	4591	0.845238	1
ENSG00000140995	DEF8	79	16	59	99	48	55	54	77	38	27	74	68	17	19	72	78	56	83	37	49	51.4184	-0.618315	0.371865	552	556	549	0.0126812	1
ENSG00000244486	SCARF2	1	2	0	0	17	18	0	0	17	0	2	14	0	11	3	2	14	11	1	7	5.2854	2.31737	0.371865	55	26	94	1.23636	0.7
ENSG00000204104	TRAF3IP1	199	152	80	133	238	183	203	203	141	218	242	217	95	80	231	114	106	194	217	313	169.476	-0.441999	0.372137	1750	1608	1951	0.196	1
ENSG00000204564	C6orf136	43	15	0	13	6	16	8	23	41	0	52	18	0	35	1	22	27	13	22	28	17.4024	1.54711	0.372137	165	118	265	0.890909	0.85
ENSG00000196313	POM121	19	5	24	13	15	4	16	1	0	0	5	6	24	0	20	0	19	7	7	27	11.5481	-1.71413	0.372137	97	125	87	0.391753	0.8
ENSG00000165732	DDX21	629	359	292	401	384	458	320	595	494	516	662	410	352	267	496	495	444	565	493	1574	475.658	-0.38506	0.372137	4448	4318	5888	0.352968	1
ENSG00000102445	RUBCNL	0	0	1	15	29	16	0	11	0	0	17	17	0	0	4	2	32	4	16	48	7.56858	2.20016	0.372137	72	38	174	1.88889	0.65
ENSG00000006210	CX3CL1	279	64	34	229	268	159	55	236	260	127	334	274	143	68	216	236	369	401	484	971	212.161	0.544606	0.372137	1711	1542	3665	1.24079	1
ENSG00000160570	DEDD2	30	4	13	40	66	55	23	73	46	19	54	36	6	32	45	15	72	57	49	118	35.7746	0.816048	0.372137	369	250	603	0.95664	1
ENSG00000131002	TXLNGY	102	77	47	99	126	1	48	138	76	86	2	136	184	30	103	141	69	119	220	106	96.6296	-0.56343	0.372203	800	888	1022	0.1675	1
ENSG00000131844	MCCC2	12	18	11	63	41	4	0	50	81	55	25	40	0	11	8	61	23	61	102	61	31.0397	1.26177	0.372841	335	232	495	0.785075	0.9
ENSG00000102977	ACD	19	13	1	28	27	0	2	11	0	21	2	32	0	18	7	0	30	49	33	24	13.9348	1.78721	0.372901	122	91	226	1.10656	0.8
ENSG00000196517	SLC6A9	0	0	0	0	0	0	1	9	2	0	2	5	39	0	0	3	22	13	14	26	7.60158	2.46399	0.372954	12	43	93	4.16667	0.55
ENSG00000217889	KRT18P48	8	18	12	19	14	5	4	4	2	9	19	11	6	9	5	7	3	1	3	3	9.05964	-1.46251	0.372954	95	93	69	0.252632	1
ENSG00000003987	MTMR7	1	3	0	13	0	0	9	8	0	29	28	0	0	0	3	30	0	4	1	1	6.83076	-2.61602	0.372954	63	88	42	0.730159	0.6
ENSG00000175356	SCUBE2	11	10	1	17	26	54	0	26	24	0	0	26	0	2	2	0	49	1	20	14	11.5149	2.03073	0.372954	169	95	188	0.550296	0.75
ENSG00000123104	ITPR2	165	80	56	141	202	226	167	358	69	57	106	135	154	71	119	235	170	99	185	179	141.927	-0.56011	0.372954	1521	1400	1574	0.114398	1
ENSG00000089050	RBBP9	11	13	27	0	105	50	10	32	23	16	78	81	34	14	80	31	83	76	97	126	41.2909	0.936384	0.372954	287	272	715	1.54355	0.95
ENSG00000183291	SELENOF	204	114	81	168	224	254	93	359	241	135	135	143	66	54	240	299	104	283	172	297	163.36	-0.431791	0.373014	1873	1654	2012	0.191137	1
ENSG00000144218	AFF3	13	0	11	8	85	44	8	64	28	11	47	88	17	1	47	23	70	26	118	70	30.512	1.12538	0.373014	272	182	597	1.52574	0.95
ENSG00000233690	EBAG9P1	0	15	7	0	3	7	0	13	0	25	0	2	0	0	2	5	1	0	1	0	4.96294	-3.09064	0.373014	70	61	20	0.585714	0.55
ENSG00000157766	ACAN	101	0	2	91	106	26	23	143	40	10	29	20	0	7	5	24	79	27	20	94	33.305	1.16605	0.373014	542	282	565	0.52214	0.9
ENSG00000140937	CDH11	98	103	78	162	601	247	118	461	264	132	339	168	93	169	147	128	300	216	201	483	198.332	0.521368	0.373014	2264	1306	3202	0.837456	1
ENSG00000145882	PCYOX1L	6	26	0	11	23	6	16	49	12	0	17	34	0	24	12	32	17	29	31	22	16.2767	1.46945	0.373416	149	109	258	1	0.85
ENSG00000173641	HSPB7	1552	560	130	606	1377	569	436	575	1468	782	1094	1151	293	677	873	509	1079	1830	1110	1779	815.439	0.401155	0.374122	8055	6310	12140	0.723774	1
ENSG00000070831	CDC42	598	458	330	286	882	638	344	978	742	367	948	939	291	317	930	773	964	1274	1237	1424	636.79	0.274946	0.374122	5623	5015	9705	0.834074	1
ENSG00000162434	JAK1	379	226	336	335	496	500	303	687	452	180	200	427	206	138	380	808	411	530	586	464	369.893	-0.426462	0.374122	3894	3653	4391	0.189522	1
ENSG00000138074	SLC5A6	15	0	0	16	18	7	0	42	13	0	1	4	0	11	18	26	18	11	39	30	10.5107	1.90713	0.374122	111	82	187	0.945946	0.75
ENSG00000152284	TCF7L1	451	94	102	173	348	325	213	579	256	130	382	563	70	155	359	310	518	432	464	651	276.46	0.402844	0.374122	2671	2227	4348	0.794085	1
ENSG00000121864	ZNF639	83	18	14	34	80	34	29	73	125	20	76	82	0	19	95	86	124	155	104	97	54.162	0.85066	0.374122	510	413	935	1.02353	0.95
ENSG00000164342	TLR3	9	1	0	0	5	17	0	28	23	0	18	39	18	6	26	34	21	32	10	25	13.3584	1.79702	0.374122	83	105	207	1.22892	0.8
ENSG00000106443	PHF14	231	145	220	369	258	368	220	346	239	141	200	360	48	121	397	262	208	316	295	331	233.696	-0.420353	0.374122	2537	2401	2674	0.107607	1
ENSG00000198707	CEP290	155	130	171	91	231	290	69	203	171	58	84	117	67	73	162	171	175	74	173	132	134.137	-0.568106	0.374122	1569	1364	1433	0.0439771	1
ENSG00000204842	ATXN2	300	186	181	240	328	228	216	460	173	151	249	329	131	67	178	274	427	220	312	289	227.772	-0.357726	0.374122	2463	2085	2854	0.312221	1
ENSG00000275832	ARHGAP23	147	73	83	104	259	176	33	144	259	49	162	160	69	64	77	83	186	242	201	367	125.984	0.509364	0.374122	1327	894	2044	0.866616	1
ENSG00000234948	LINC01524	0	21	16	13	12	6	3	1	4	0	0	0	1	3	0	15	0	1	0	22	6.36334	-2.56625	0.374122	76	75	43	0.421053	0.65
ENSG00000126243	LRFN3	18	1	7	0	28	16	39	41	31	17	61	22	1	13	38	56	69	18	63	124	26.9281	1.25176	0.374122	198	193	470	1.39899	0.95
ENSG00000130669	PAK4	2	11	5	19	27	13	9	47	16	21	64	14	0	8	24	0	32	28	35	57	17.6645	1.35695	0.374122	170	104	328	1.31765	0.9
ENSG00000130203	APOE	8	17	11	0	13	39	0	285	56	0	150	16	0	0	15	208	37	16	54	36	36.9076	1.51301	0.374122	429	298	663	0.850816	0.75
ENSG00000232472	EEF1B2P3	2	4	5	0	2	3	13	0	1	10	4	0	1	1	15	1	0	4	0	10	4.21396	-2.34859	0.374282	40	54	22	0.8	0.75
ENSG00000095383	TBC1D2	19	0	7	10	1	3	0	6	11	0	3	35	1	10	0	11	11	26	25	40	8.71126	2.01194	0.374282	57	51	168	2.05263	0.8
ENSG00000155463	OXA1L	310	77	118	218	202	138	126	240	149	108	188	274	132	69	235	215	176	332	170	208	170.364	-0.424021	0.374282	1686	1677	2008	0.196323	1
ENSG00000173473	SMARCC1	364	453	221	521	521	529	291	610	365	347	349	645	118	128	476	434	466	512	558	551	387.103	-0.371818	0.374756	4222	3754	4705	0.225249	1
ENSG00000163516	ANKZF1	26	15	29	12	13	20	10	22	26	23	1	44	15	10	24	23	3	23	23	14	19.1847	-1.13237	0.374777	196	197	179	0.0918367	1
ENSG00000164751	PEX2	75	6	1	19	70	59	32	81	57	31	95	92	77	41	79	24	73	135	83	143	56.7889	0.871192	0.374777	431	403	870	1.08353	1
ENSG00000137265	IRF4	0	1	0	12	1	1	0	0	0	33	0	0	0	4	2	166	0	0	9	16	12.0782	-2.33551	0.37523	48	215	30	3.85417	0.5
ENSG00000131730	CKMT2	36	14	14	23	24	28	54	24	104	36	67	186	0	29	89	4	41	163	122	61	46.8821	0.959686	0.375454	357	298	821	1.46499	0.95
ENSG00000132294	EFR3A	365	119	126	188	517	234	164	483	409	86	455	364	199	149	402	276	322	536	541	528	280.307	0.359705	0.375454	2691	2159	4304	0.797101	1
ENSG00000243646	IL10RB	11	0	0	0	7	1	1	12	24	0	0	19	0	4	2	9	3	6	11	4	4.52521	2.41603	0.375456	56	24	90	1.17857	0.7
ENSG00000214517	PPME1	128	87	34	38	72	70	55	74	83	52	91	60	21	12	74	139	75	79	78	95	64.9754	-0.592263	0.376776	693	698	719	0.030303	1
ENSG00000224152	AC009506.2	0	0	13	0	0	2	6	24	18	0	42	2	0	0	2	0	5	22	7	6	6.07709	2.50868	0.376795	63	23	126	1.63492	0.6
ENSG00000135900	MRPL44	0	0	28	29	21	0	0	11	0	1	21	29	0	0	5	0	0	14	22	25	8.77274	2.6914	0.376795	90	63	143	0.888889	0.55
ENSG00000131931	THAP1	17	19	42	0	39	22	19	14	0	15	25	10	120	0	45	15	17	49	29	37	32.459	-1.36608	0.376795	187	314	220	0.502674	0.85
ENSG00000197629	MPEG1	24	9	13	63	90	43	0	213	20	0	1	87	0	41	115	104	82	52	49	163	46.0406	1.43929	0.376968	475	371	798	0.898947	0.85
ENSG00000138399	FASTKD1	11	0	0	4	22	14	33	34	6	0	7	24	0	39	25	40	32	47	12	24	17.259	1.61294	0.377148	124	127	247	0.967742	0.8
ENSG00000147457	CHMP7	42	17	12	91	62	20	26	75	106	62	68	89	0	33	71	37	109	79	105	122	52.1037	0.892884	0.377148	513	378	848	0.916179	0.95
ENSG00000256683	ZNF350	44	5	15	16	45	53	51	38	26	14	9	78	33	1	67	45	13	59	71	10	32.0659	-0.964693	0.377169	307	343	350	0.0228013	1
ENSG00000075651	PLD1	19	2	49	28	45	21	21	48	9	10	7	10	75	8	29	23	9	24	33	19	27.952	-1.0279	0.377205	252	277	212	0.257937	1
ENSG00000114450	GNB4	197	113	110	155	408	304	80	507	509	31	552	293	129	151	314	286	272	446	258	267	233.457	0.544558	0.377205	2414	1719	3663	0.805302	1
ENSG00000106993	CDC37L1	259	88	72	126	147	98	129	124	56	86	200	55	54	67	96	126	121	173	161	138	112.148	-0.5673	0.377205	1185	1134	1242	0.0911392	1
ENSG00000127152	BCL11B	24	9	17	14	39	34	0	13	6	13	0	16	16	0	5	34	4	7	5	40	14.136	-1.59947	0.377205	169	166	130	0.213018	0.85
ENSG00000083093	PALB2	3	5	7	0	25	0	5	29	36	0	0	8	2	25	19	26	18	35	16	40	12.9975	1.5612	0.377205	110	67	232	1.5	0.8
ENSG00000121577	POPDC2	0	0	0	0	0	19	0	5	5	0	0	6	0	7	14	0	11	26	2	20	4.55518	3.11168	0.377336	29	33	82	1.68966	0.5
ENSG00000115459	ELMOD3	50	0	6	27	49	11	0	50	17	10	38	15	0	3	20	44	46	54	75	36	21.0422	1.33541	0.377792	220	168	383	0.977273	0.85
ENSG00000280916	FOXCUT	75	37	19	39	134	47	124	41	133	65	184	143	14	70	81	34	136	132	67	194	79.1002	0.632521	0.377792	714	535	1234	0.978992	1
ENSG00000148450	MSRB2	491	131	131	242	399	352	220	396	467	241	565	621	65	193	407	326	463	708	764	585	330.98	0.397089	0.377792	3070	2606	5161	0.832248	1
ENSG00000103174	NAGPA	23	0	0	9	6	2	0	31	36	21	6	8	0	2	21	12	14	29	22	62	11.779	1.73825	0.377792	128	88	216	1	0.8
ENSG00000158467	AHCYL2	1	10	1	4	1	27	22	6	1	1	25	6	2	0	18	13	12	4	3	0	7.67361	-1.7294	0.378109	74	99	58	0.554054	0.9
ENSG00000010539	ZNF200	0	0	3	0	6	30	0	21	0	5	26	8	0	10	21	15	9	29	16	49	9.7419	1.81817	0.378109	65	74	174	1.53846	0.7
ENSG00000173914	RBM4B	16	15	6	51	42	43	39	44	66	44	56	80	0	9	40	5	63	129	111	108	39.2989	1.07366	0.378313	366	259	708	1.22678	0.95
ENSG00000006015	REX1BD	57	20	36	58	117	65	41	74	119	25	74	106	3	59	83	92	99	135	107	155	64.9032	0.681043	0.378313	612	480	1045	0.923203	1
ENSG00000143393	PI4KB	70	17	1	17	81	38	6	29	42	5	77	64	0	8	64	125	59	104	68	91	37.5038	1.03471	0.378596	306	343	623	0.915033	0.95
ENSG00000197536	IRF1-AS1	54	0	7	111	102	74	17	147	61	3	76	142	39	92	84	137	66	105	101	131	67.6032	1.01598	0.378596	576	526	1023	0.862847	0.95
ENSG00000220660	AL023284.3	0	0	1	0	10	1	3	3	3	42	2	5	0	1	10	2	20	24	17	15	7.52892	1.97365	0.378596	63	59	100	0.650794	0.8
ENSG00000136870	ZNF189	47	0	0	39	37	45	11	73	45	18	37	19	0	18	31	13	48	79	68	48	27.1211	1.30634	0.378596	315	204	472	0.850794	0.85
ENSG00000213918	DNASE1	7	28	22	20	21	54	19	7	0	7	1	15	0	13	13	8	3	5	10	9	14.191	-1.59092	0.378596	185	178	84	0.508108	0.9
ENSG00000138670	RASGEF1B	13	12	13	19	25	8	15	29	13	33	0	12	0	0	15	47	6	4	17	21	14.5324	-1.47925	0.378657	180	175	127	0.266667	0.85
ENSG00000214106	PAXIP1-AS2	8	0	23	0	17	65	4	15	29	0	10	52	0	15	40	36	26	42	53	4	18.9193	1.73363	0.378657	161	176	263	0.540373	0.8
ENSG00000165185	KIAA1958	10	10	3	5	6	0	18	12	27	16	36	46	0	4	5	0	13	42	39	12	12.8688	1.5489	0.378979	107	67	237	1.58879	0.85
ENSG00000183778	B3GALT5	0	13	5	0	0	8	40	0	2	14	1	0	0	2	0	1	0	0	0	1	6.15981	-2.67094	0.378979	82	81	6	0.914634	0.5
ENSG00000117016	RIMS3	51	18	13	60	58	96	45	55	35	14	143	117	0	25	71	10	119	109	157	101	52.5398	0.920786	0.378998	445	378	919	1.21573	0.95
ENSG00000114902	SPCS1	156	102	48	284	402	178	127	243	217	79	262	254	41	120	258	247	210	496	338	503	191.598	0.445637	0.37901	1836	1520	3045	0.83061	1
ENSG00000167123	CERCAM	65	14	0	15	100	43	11	81	47	0	37	34	23	50	35	85	48	77	87	106	40.4323	1.10246	0.379152	376	291	667	1	0.9
ENSG00000171714	ANO5	42	0	0	1	15	0	69	37	10	77	42	20	0	38	15	42	33	25	21	20	26.7076	1.61536	0.379152	251	246	261	0.059761	0.8
ENSG00000167549	CORO6	17	38	27	21	24	19	29	9	5	0	4	39	21	4	6	26	16	10	59	1	19.696	-1.26772	0.379152	189	204	171	0.174603	0.95
ENSG00000167004	PDIA3	1245	381	443	734	1396	860	571	1248	1220	676	1120	1683	302	625	676	981	1109	1127	997	2563	874.394	0.256989	0.379323	8774	6869	13088	0.708799	1
ENSG00000174485	DENND4A	101	52	62	98	52	39	61	65	34	24	32	32	18	22	56	75	66	117	80	120	55.7103	-0.663489	0.379323	588	586	620	0.0578231	1
ENSG00000183186	C2CD4C	23	12	17	0	6	0	7	2	0	4	1	13	4	0	0	8	0	2	1	0	5.75046	-2.49361	0.379323	71	75	25	0.704225	0.65
ENSG00000152082	MZT2B	401	105	242	465	615	504	212	634	611	216	777	613	127	241	1016	469	538	1347	669	836	449.456	0.35403	0.379751	4005	3757	6881	0.780025	1
ENSG00000163608	NEPRO	53	26	20	83	156	84	14	126	104	60	156	94	0	49	79	116	120	136	81	58	68.8319	0.813429	0.38013	726	535	1080	0.750689	0.95
ENSG00000158186	MRAS	187	47	63	64	206	188	35	191	192	24	125	158	16	68	144	104	145	134	445	239	113.726	0.6491	0.38013	1197	872	1903	0.86132	1
ENSG00000166887	VPS39	151	27	5	119	124	59	16	108	100	23	95	143	2	45	72	81	120	92	160	82	66.9863	0.873754	0.38013	732	555	1069	0.702186	1
ENSG00000172175	MALT1	42	41	59	20	52	51	42	36	49	82	68	70	45	61	51	61	20	13	43	95	53.6017	-0.739073	0.380832	474	494	507	0.0274262	1
ENSG00000145216	FIP1L1	82	21	8	52	168	110	10	141	76	42	147	39	6	13	36	63	61	77	90	133	55.159	0.684605	0.38092	710	430	945	0.725352	1
ENSG00000112499	SLC22A2	1	0	0	12	0	2	1	0	10	0	53	15	0	17	5	28	5	10	14	10	8.0678	2.25611	0.381236	26	49	134	3.26923	0.7
ENSG00000234444	ZNF736	18	0	0	7	45	5	43	21	22	0	0	23	0	29	10	20	36	21	20	38	16.2454	1.75598	0.381236	161	103	255	0.944099	0.75
ENSG00000004939	SLC4A1	54	136	3	1	0	21	0	4	0	0	0	13	0	0	11	10	0	19	9	1	16.0045	-2.33641	0.381236	219	236	46	0.86758	0.6
ENSG00000267417	AC138474.1	1	3	15	28	4	1	7	1	0	3	1	11	0	0	5	14	3	5	3	1	5.57147	-1.98681	0.381442	63	77	29	0.761905	0.85
ENSG00000151276	MAGI1	339	135	112	242	270	151	98	327	165	69	92	147	44	56	186	168	198	98	249	219	150.818	-0.435293	0.381682	1908	1544	1821	0.145178	1
ENSG00000138942	RNF185	82	81	6	62	80	16	59	148	72	24	71	115	0	44	36	43	95	94	66	62	55.2315	0.857985	0.381682	630	409	847	0.695238	0.95
ENSG00000185950	IRS2	1724	713	371	1158	1105	889	741	826	1035	1139	1344	1128	381	672	562	421	887	737	592	1096	853.002	-0.351743	0.381824	9701	8099	9422	0.136378	1
ENSG00000255248	MIR100HG	422	300	361	632	710	531	299	394	715	335	393	516	392	184	372	552	471	478	778	935	460.205	-0.372378	0.382024	4699	4196	5574	0.293254	1
ENSG00000132570	PCBD2	0	6	8	28	35	5	32	7	47	0	125	41	52	3	43	0	26	60	28	37	27.3087	1.49203	0.382596	168	174	409	1.39881	0.85
ENSG00000185475	TMEM179B	0	7	0	0	5	0	0	4	18	5	8	4	0	0	4	6	4	18	12	8	4.15174	2.49851	0.382596	39	22	81	1.51282	0.65
ENSG00000086666	ZFAND6	168	97	113	132	113	89	107	220	135	104	122	164	118	47	177	166	207	187	192	272	137.209	-0.405979	0.382596	1278	1271	1659	0.303599	1
ENSG00000260880	HCCAT5	0	6	0	13	12	0	0	14	15	0	13	2	0	0	0	0	1	4	3	29	4.18619	2.83657	0.382599	60	19	93	1.23333	0.55
ENSG00000186260	MRTFB	64	40	77	33	54	98	83	162	70	3	0	90	137	41	73	100	39	49	29	36	69.68	-1.15835	0.382759	684	708	570	0.201754	0.95
ENSG00000136522	MRPL47	65	10	7	45	117	74	40	70	84	27	138	59	39	62	43	64	46	126	81	182	59.9882	0.672366	0.382836	539	414	965	1.02226	1
ENSG00000231419	LINC00689	3	18	0	0	9	0	13	4	17	1	0	16	0	1	0	1	5	24	34	16	6.78092	2.13529	0.382836	65	36	126	1.38462	0.7
ENSG00000107882	SUFU	90	10	8	1	56	45	0	81	33	7	41	7	0	17	32	20	61	17	98	34	26.2273	1.28448	0.382836	331	213	445	0.700906	0.9
ENSG00000176697	BDNF	235	5	0	36	23	15	14	46	21	48	165	0	0	142	9	8	23	27	7	286	50.6434	1.36344	0.382868	443	370	740	0.835214	0.85
ENSG00000110330	BIRC2	228	162	102	188	203	208	131	355	175	57	248	161	165	79	194	298	142	191	216	312	178.295	-0.432821	0.382868	1809	1733	2082	0.192924	1
ENSG00000078018	MAP2	666	167	100	425	1025	398	259	445	688	201	869	359	108	198	278	337	555	675	461	631	378.519	0.401968	0.38303	4374	2939	5906	0.678326	1
ENSG00000237298	TTN-AS1	23	53	10	5	11	23	31	21	20	22	7	24	2	9	3	7	1	4	13	5	16.2938	-1.14107	0.383102	219	179	115	0.292237	1
ENSG00000150051	MKX	86	26	0	0	59	44	69	110	51	32	93	65	0	50	39	29	33	73	27	65	42.4282	1.18462	0.383178	477	325	626	0.631027	0.85
ENSG00000007168	PAFAH1B1	507	193	216	377	510	269	176	566	381	170	758	571	118	209	396	355	474	611	672	731	355.262	0.33059	0.383178	3365	2777	5483	0.80416	1
ENSG00000185730	ZNF696	0	0	3	12	5	20	0	4	9	0	32	1	0	6	9	0	15	32	40	0	7.46448	2.12168	0.383518	53	44	144	1.88679	0.65
ENSG00000164073	MFSD8	49	17	29	12	53	24	0	56	21	0	43	43	0	22	37	14	54	53	44	25	25.1124	1.29172	0.38364	261	182	414	0.888889	0.85
ENSG00000186310	NAP1L3	27	23	0	52	118	20	43	72	87	16	156	41	23	7	66	28	50	139	143	74	48.0952	0.907227	0.38364	458	298	887	1.28603	0.95
ENSG00000135821	GLUL	419	332	468	267	365	590	193	616	237	239	323	596	125	72	458	371	436	607	396	757	355.449	-0.444905	0.385437	3726	3462	4405	0.253086	1
[truncated: 44,989 more rows]

## Sheet: plots
Order	2	3	4	5	6	7	8	9	10	11	12	13	14	15	16	17	18	19	20	21
Sample ID	5	6	19	21	25	37	41	48	64	65	76	82	85	89	91	94	101	105	107	110
# of reads	3296669	2995784	2005194	2726803	3768139	3209451	2180862	4145202	3155104	1998798	3846660	3566055	1659407	1509792	3327867	3022199	3354888	4203942	4203414	4770661
Patient	Patient 1	Patient 2	Patient 3	Patient 4	Patient 1	Patient 5	Patient 6	Patient 4	Patient 2	Patient 7	Patient 5	Patient 6	Patient 8	Patient 7	Patient 9	Patient 10	Patient 3	Patient 9	Patient 8	Patient 10
Condition	IM	IM	IM	IM	EX	IM	IM	EX	EX	IM	EX	EX	IM	EX	IM	IM	EX	EX	EX	EX
Size Factor	1.21536	0.673469	0.605162	0.974761	1.43646	1.0727	0.685877	1.57434	1.18016	0.633166	1.35659	1.39375	0.442537	0.516373	1.1687	1.10371	1.31897	1.6339	1.59074	1.88173
COL5A1	214	122	205	157	425	256	75	785	372	46	359	332	67	73	151	254	624	361	488	609
SLC12A9	423	713	559	484	260	519	415	149	172	504	210	67	253	80	89	172	115	97	80	136
PDK4	486	753	670	872	421	1248	340	564	180	356	124	385	523	68	676	538	191	373	615	252
ID1	1688	1130	715	705	475	1417	1082	1203	291	1681	160	845	595	158	1273	696	932	712	446	665
ARGLU1	1056	1843	1343	1187	1031	1028	1252	1058	931	913	927	889	1011	400	985	1020	768	781	1050	930
Summary from normalized counts	COL5A1	IM	COL5A1	EX	SLC12A9	IM	SLC12A9	EX	PDK4	IM	PDK4	EX	ARGLU1	IM	ARGLU1	EX
	E (log2)	SD	E (log2)	SD	E (log2)	SD	E (log2)	SD	E (log2)	SD	E (log2)	SD	E (log2)	SD	E (log2)	SD
Patient 1	7.46825	#DIV/0!	8.21366	#DIV/0!	8.44726	#DIV/0!	7.50779	#DIV/0!	8.64703	#DIV/0!	8.20007	#DIV/0!	9.76466	#DIV/0!	9.48932	#DIV/0!
Patient 2	7.509	#DIV/0!	8.30475	#DIV/0!	10.0494	#DIV/0!	7.19715	#DIV/0!	10.1281	#DIV/0!	7.2623	#DIV/0!	11.4187	#DIV/0!	9.62549	#DIV/0!
Patient 3	8.40834	#DIV/0!	8.88904	#DIV/0!	9.85287	#DIV/0!	6.46253	#DIV/0!	10.1139	#DIV/0!	7.18795	#DIV/0!	11.1165	#DIV/0!	9.18803	#DIV/0!
Patient 4	7.34043	#DIV/0!	8.96469	#DIV/0!	8.95865	#DIV/0!	6.57958	#DIV/0!	9.80668	#DIV/0!	8.48882	#DIV/0!	10.2512	#DIV/0!	9.39452	#DIV/0!
Patient 5	7.90478	#DIV/0!	8.0533	#DIV/0!	8.92132	#DIV/0!	7.28355	#DIV/0!	10.1854	#DIV/0!	6.52991	#DIV/0!	9.90588	#DIV/0!	9.41855	#DIV/0!
Patient 6	6.78593	#DIV/0!	7.90211	#DIV/0!	9.24333	#DIV/0!	5.61682	#DIV/0!	8.95628	#DIV/0!	8.11496	#DIV/0!	10.8348	#DIV/0!	9.31933	#DIV/0!
Patient 7	6.20263	#DIV/0!	7.15351	#DIV/0!	9.63844	#DIV/0!	7.28473	#DIV/0!	9.13764	#DIV/0!	7.05189	#DIV/0!	10.4948	#DIV/0!	9.59923	#DIV/0!
Patient 8	7.25172	#DIV/0!	8.26573	#DIV/0!	9.16165	#DIV/0!	5.68063	#DIV/0!	10.208	#DIV/0!	8.59847	#DIV/0!	11.1583	#DIV/0!	9.36866	#DIV/0!
Patient 9	7.02462	#DIV/0!	7.79405	#DIV/0!	6.26965	#DIV/0!	5.91569	#DIV/0!	9.17847	#DIV/0!	7.84102	#DIV/0!	9.72079	#DIV/0!	8.90387	#DIV/0!
Patient 10	7.85258	#DIV/0!	8.34269	#DIV/0!	7.29314	#DIV/0!	6.19523	#DIV/0!	8.93206	#DIV/0!	7.07595	#DIV/0!	9.85356	#DIV/0!	8.95194	#DIV/0!
All patients	7.37483	0.620377	8.18835	0.523259	8.78357	1.18015	6.57237	0.712776	9.52936	0.615391	7.63513	0.704108	10.4519	0.643525	9.32589	0.704108
Scaled counts
COL5A1	176.079	181.152	338.752	161.065	295.865	238.649	109.349	498.62	315.212	72.6508	264.635	238.207	151.4	141.371	129.203	230.134	473.098	220.944	306.775	323.639
SLC12A9	348.044	1058.7	923.72	496.532	181	483.824	605.065	94.6426	145.743	796	154.8	48.0718	571.704	154.927	76.1529	155.839	87.1894	59.3672	50.291	72.274
PDK4	399.88	1118.09	1107.14	894.579	293.081	1163.42	495.716	358.244	152.522	562.254	91.4058	276.234	1181.82	131.688	578.42	487.449	144.81	228.288	386.612	133.919
ARGLU1	868.875	2736.58	2219.24	1217.73	717.734	958.326	1825.4	672.026	788.878	1441.96	683.332	637.849	2284.56	774.634	842.816	924.159	582.274	477.997	660.069	494.226
Log2(N+1)
COL5A1	7.46825	7.509	8.40834	7.34043	8.21366	7.90478	6.78593	8.96469	8.30475	6.20263	8.0533	7.90211	7.25172	7.15351	7.02462	7.85258	8.88904	7.79405	8.26573	8.34269
SLC12A9	8.44726	10.0494	9.85287	8.95865	7.50779	8.92132	9.24333	6.57958	7.19715	9.63844	7.28355	5.61682	9.16165	7.28473	6.26965	7.29314	6.46253	5.91569	5.68063	6.19523
PDK4	8.64703	10.1281	10.1139	9.80668	8.20007	10.1854	8.95628	8.48882	7.2623	9.13764	6.52991	8.11496	10.208	7.05189	9.17847	8.93206	7.18795	7.84102	8.59847	7.07595
ARGLU1	9.76466	11.4187	11.1165	10.2512	9.48932	9.90588	10.8348	9.39452	9.62549	10.4948	9.41855	9.31933	11.1583	9.59923	9.72079	9.85356	9.18803	8.90387	9.36866	8.95194

## Sheet: Ranked_for_GO
	gene_names	baseMean	log2FoldChange	lfcSE	stat	pvalue	padj	rank
ENSG00000179300	RTL3	8.86661	4.59546	1.05733	-4.34629	1.38458e-05	0.00318845	22.3279
ENSG00000179673	RPRML	44.3292	3.32861	0.654227	-5.08786	3.6213e-07	0.000277975	21.4401
ENSG00000167771	RCOR2	7.93105	4.85763	1.18298	-4.10628	4.02079e-05	0.00638566	21.3527
ENSG00000240024	LINC00888	9.30153	4.91218	1.20756	-4.06787	4.74448e-05	0.00698265	21.2394
ENSG00000164694	FNDC1	33.9475	3.56315	0.748912	-4.75777	1.95748e-06	0.000919602	20.3395
ENSG00000179958	DCTPP1	12.0075	4.32518	1.01431	-4.26416	2.00656e-05	0.00401805	20.3177
ENSG00000092969	TGFB2	20.3497	4.23509	1.01988	-4.15252	3.28828e-05	0.00554076	18.986
ENSG00000101825	MXRA5	42.9889	3.27703	0.684233	-4.78936	1.67316e-06	0.00088107	18.9297
ENSG00000251359	WWC2-AS2	8.22917	4.83879	1.27406	-3.79794	0.000145905	0.0150445	18.5613
ENSG00000138135	CH25H	23.3021	6.57724	2.12878	-3.08967	0.00200378	0.0775525	17.7464
ENSG00000102221	JADE3	8.24634	4.46998	1.19433	-3.74266	0.000182081	0.0168847	16.7166
ENSG00000179841	AKAP5	17.9581	3.5239	0.822698	-4.28334	1.84108e-05	0.00391357	16.6854
ENSG00000164879	CA3	16.6572	3.83906	0.943007	-4.07108	4.6795e-05	0.00698265	16.6224
ENSG00000114948	ADAM23	11.2014	3.98812	1.03085	-3.86877	0.000109386	0.0127426	15.7971
ENSG00000143320	CRABP2	18.9736	3.86956	0.983036	-3.93634	8.27354e-05	0.0104877	15.7967
ENSG00000164692	COL1A2	2116.59	1.15728	0.153115	-7.55825	4.08531e-14	2.82233e-10	15.4945
ENSG00000147100	SLC16A2	32.8802	2.87849	0.648573	-4.43818	9.0723e-06	0.0025582	14.5141
ENSG00000287260	AL357075.3	9.15828	4.0167	1.09911	-3.65449	0.000257698	0.0207013	14.4155
ENSG00000082196	C1QTNF3	21.8603	3.38079	0.84027	-4.02346	5.735e-05	0.00808577	14.3395
ENSG00000185614	INKA1	12.1188	3.51404	0.897342	-3.91606	9.00075e-05	0.0111039	14.2168
ENSG00000144229	THSD7B	8.56071	3.76552	1.00106	-3.76154	0.000168869	0.0162032	14.2052
ENSG00000243069	ARHGEF26-AS1	8.07578	4.18762	1.19975	-3.4904	0.000482299	0.0318764	13.889
ENSG00000174177	CTU2	6.59183	3.91979	1.0808	-3.62676	0.000287	0.022524	13.8844
ENSG00000060971	ACAA1	4.87649	3.99075	1.15662	-3.45037	0.000559823	0.0346864	12.9777
ENSG00000135604	STX11	13.4768	3.30414	0.869636	-3.79946	0.000145015	0.0150445	12.6832
ENSG00000184613	NELL2	9.33816	3.47489	0.961697	-3.61329	0.000302338	0.0232078	12.2299
ENSG00000167333	TRIM68	17.3897	3.19137	0.844863	-3.77738	0.000158488	0.0156416	12.1272
ENSG00000148219	ASTN2	8.25319	3.96993	1.196	-3.31935	0.000902281	0.0454994	12.0871
ENSG00000145794	MEGF10	8.64471	3.92604	1.18017	-3.32666	0.000878936	0.0448128	11.9981
ENSG00000143801	PSEN2	21.7959	2.8471	0.711138	-4.00358	6.23899e-05	0.00845139	11.9717
ENSG00000188613	NANOS1	9.41972	3.76957	1.11332	-3.38587	0.000709518	0.0398513	11.8705
ENSG00000143632	ACTA1	9.59501	3.82084	1.14202	-3.34568	0.000820815	0.0433822	11.7902
ENSG00000275202	AL161421.1	18.1592	3.68738	1.0828	-3.40542	0.000660633	0.0381923	11.726
ENSG00000165684	SNAPC4	19.5092	2.99565	0.786114	-3.81071	0.000138567	0.0146529	11.5583
ENSG00000100092	SH3BP1	13.8636	3.52739	1.02524	-3.44055	0.000580523	0.0356037	11.4153
ENSG00000272221	AL645933.3	6.75744	4.1596	1.34044	-3.10315	0.00191473	0.0755879	11.3054
ENSG00000165181	SHOC1	6.65316	4.16722	1.35085	-3.08489	0.00203626	0.0785212	11.2147
ENSG00000158292	GPR153	9.11585	3.41104	0.986332	-3.45831	0.000543579	0.0341206	11.1361
ENSG00000007520	TSR3	7.2964	3.76783	1.1553	-3.26135	0.00110882	0.0528297	11.1345
ENSG00000163106	HPGDS	13.8209	3.61502	1.08199	-3.34108	0.000834546	0.0435129	11.129
ENSG00000269918	AF131215.6	13.5144	3.04646	0.826986	-3.68381	0.000229776	0.0192413	11.0851
ENSG00000258531	BANF1P1	5.34867	4.12222	1.33789	-3.08115	0.00206205	0.07858	11.0711
ENSG00000119431	HDHD3	10.563	3.65529	1.1067	-3.30288	0.000956976	0.0479078	11.0357
ENSG00000163312	HELQ	18.4504	3.14971	0.875948	-3.59577	0.000323432	0.0243434	10.9932
ENSG00000136982	DSCC1	10.4964	3.49624	1.04511	-3.34534	0.000821814	0.0433822	10.7867
ENSG00000130208	APOC1	49.2939	3.6317	1.11147	-3.26747	0.00108512	0.0522408	10.7663
ENSG00000138131	LOXL4	17.9529	2.89288	0.776505	-3.72551	0.00019492	0.0171724	10.733
ENSG00000247796	AC008966.1	13.1759	3.44393	1.03064	-3.34153	0.000833173	0.0435129	10.6048
ENSG00000103888	CEMIP	13.0627	3.16098	0.906873	-3.48558	0.00049107	0.0320053	10.4592
ENSG00000225706	PTPRD-AS1	11.1898	3.20773	0.933125	-3.43762	0.000586857	0.0356037	10.3657
ENSG00000215218	UBE2QL1	37.6425	2.52501	0.640192	-3.94415	8.00842e-05	0.0102456	10.3436
ENSG00000204271	SPIN3	3.94162	4.41183	1.56676	-2.8159	0.00486408	NA	10.2046
ENSG00000164885	CDK5	10.8528	3.41783	1.04188	-3.28045	0.00103641	0.0505655	10.2004
ENSG00000173846	PLK3	16.7931	3.19451	0.950693	-3.36019	0.000778902	0.0422043	9.93018
ENSG00000171227	TMEM37	16.0494	3.47196	1.08677	-3.19474	0.00139958	0.0615861	9.90898
ENSG00000224459	SLC25A34-AS1	19.9518	2.97778	0.853232	-3.49	0.000483016	0.0318764	9.87443
ENSG00000159882	ZNF230	4.84233	3.92525	1.32689	-2.95824	0.00309403	0.0984853	9.85031
ENSG00000175315	CST6	37.5014	2.18385	0.525026	-4.15951	3.18925e-05	0.00544024	9.81929
ENSG00000135333	EPHA7	4.91357	4.1434	1.49815	-2.76567	0.00568055	0.138183	9.30445
ENSG00000106633	GCK	7.40755	3.66997	1.24161	-2.95582	0.00311842	0.0984853	9.1972
ENSG00000136574	GATA4	9.94386	3.60188	1.2122	-2.97136	0.00296487	0.0957142	9.10554
ENSG00000197181	PIWIL2	9.45039	3.27672	1.0502	-3.1201	0.0018079	0.0733431	8.98748
ENSG00000067191	CACNB1	7.59908	3.33925	1.08483	-3.07812	0.00208311	0.07858	8.95349
ENSG00000261801	LOXL1-AS1	5.91826	3.79068	1.34461	-2.81918	0.00481468	0.126713	8.78465
ENSG00000196466	ZNF799	7.98803	3.53571	1.20527	-2.93355	0.00335115	0.103099	8.7502
ENSG00000118894	EEF2KMT	9.79479	3.41827	1.14949	-2.97371	0.00294221	0.0952049	8.65275
ENSG00000137814	HAUS2	6.3292	3.54563	1.22147	-2.90277	0.00369878	0.107819	8.62277
ENSG00000132182	NUP210	12.4269	3.81077	1.38443	-2.75259	0.00591252	0.140269	8.49125
ENSG00000132000	PODNL1	16.0341	2.70238	0.799633	-3.37952	0.000726128	0.0406191	8.48272
ENSG00000197562	RAB40C	11.3858	3.0322	0.961114	-3.15488	0.00160566	0.0674886	8.47301
ENSG00000168496	FEN1	19.4536	2.72509	0.813196	-3.35108	0.000804957	0.0431089	8.43204
ENSG00000113248	PCDHB15	6.01272	3.33582	1.12747	-2.95869	0.00308949	0.0984853	8.37329
ENSG00000152154	TMEM178A	15.3712	2.977	0.940242	-3.1662	0.00154443	0.0656597	8.36902
ENSG00000212464	SNORA12	78.1123	2.0957	0.540682	-3.87603	0.000106173	0.0126465	8.32829
ENSG00000050555	LAMC3	13.002	3.17843	1.04875	-3.03069	0.00243993	0.0853541	8.30405
ENSG00000286518	AL354743.1	14.4323	2.89714	0.905875	-3.19816	0.00138306	0.0611366	8.28337
ENSG00000257815	CNOT2-DT	6.52538	3.37489	1.15852	-2.9131	0.00357859	0.105653	8.25595
ENSG00000157103	SLC6A1	5.37929	3.49099	1.22394	-2.85226	0.00434093	0.119771	8.24718
ENSG00000181991	MRPS11	10.1017	3.02541	0.974658	-3.10408	0.00190875	0.0755677	8.22686
ENSG00000214706	IFRD2	4.64516	3.91412	1.47777	-2.64867	0.00808102	0.160558	8.19043
ENSG00000122547	EEPD1	10.2677	3.39122	1.17606	-2.88355	0.00393217	0.112022	8.15714
ENSG00000168826	ZBTB49	16.0351	2.79746	0.873839	-3.20135	0.00136785	0.0607705	8.01183
ENSG00000236548	RNF217-AS1	5.21923	3.61964	1.32405	-2.73377	0.00626134	0.144994	7.97528
ENSG00000197696	NMB	16.7873	2.55219	0.758429	-3.3651	0.000765158	0.0416228	7.95326
ENSG00000104043	ATP8B4	18.1584	3.01542	0.994902	-3.03087	0.00243851	0.0853541	7.87891
ENSG00000274428	RNVU1-25	5.00648	3.82262	1.46057	-2.61721	0.0088653	0.169611	7.84519
ENSG00000170522	ELOVL6	9.34055	3.13727	1.06375	-2.94925	0.00318551	0.0990324	7.8332
ENSG00000103064	SLC7A6	9.79844	2.76192	0.871802	-3.16806	0.00153458	0.0654422	7.77208
ENSG00000118420	UBE3D	8.96675	3.43536	1.23897	-2.77275	0.00555851	0.137155	7.74687
ENSG00000172965	MIR4435-2HG	17.4512	3.01113	1.00314	-3.00169	0.00268482	0.0895714	7.74186
ENSG00000069188	SDK2	18.4501	2.44104	0.719518	-3.39261	0.000692298	0.0392069	7.71298
ENSG00000102981	PARD6A	9.62542	2.94811	0.97498	-3.02376	0.00249652	0.0868876	7.67294
ENSG00000125841	NRSN2	7.46915	3.12837	1.07637	-2.90641	0.003656	0.107023	7.62382
ENSG00000174600	CMKLR1	158.987	1.05689	0.195751	-5.39915	6.69576e-08	0.000102795	7.58234
ENSG00000091732	ZC3HC1	17.3955	2.56505	0.786832	-3.25998	0.00111422	0.0529017	7.57467
ENSG00000163170	BOLA3	17.6551	2.57289	0.792065	-3.24833	0.00116084	0.0545554	7.55202
ENSG00000127743	IL17B	12.1743	2.726	0.87276	-3.12343	0.00178759	0.0728589	7.49032
ENSG00000233005	AC018742.1	15.226	3.30726	1.18977	-2.77975	0.0054401	0.136226	7.48894
ENSG00000109066	TMEM104	8.47203	2.63985	0.830284	-3.17945	0.00147553	0.0639993	7.47355
ENSG00000160654	CD3G	7.14681	3.4094	1.25282	-2.72138	0.00650101	0.147738	7.45643
ENSG00000132481	TRIM47	36.1041	1.96138	0.519233	-3.77746	0.000158435	0.0156416	7.45355
ENSG00000196247	ZNF107	8.66611	3.25262	1.16519	-2.7915	0.00524643	0.134059	7.41642
ENSG00000100139	MICALL1	14.0659	2.74401	0.889665	-3.08432	0.00204018	0.0785212	7.38231
ENSG00000271849	AC012603.1	7.45721	3.58877	1.37034	-2.61889	0.00882157	0.169611	7.37296
ENSG00000167676	PLIN4	12.2308	2.97175	1.01692	-2.9223	0.00347456	0.10415	7.30783
ENSG00000275764	AC092747.4	6.00054	3.49671	1.32335	-2.64231	0.00823419	0.16292	7.28847
ENSG00000147912	FBXO10	11.0322	2.9194	0.990011	-2.94886	0.00318951	0.0990324	7.28764
ENSG00000204179	PTPN20	4.65923	3.52011	1.33972	-2.62749	0.00860163	0.167393	7.27049
ENSG00000143061	IGSF3	11.5786	2.76294	0.907786	-3.0436	0.00233767	0.0838951	7.26988
ENSG00000166188	ZNF319	32.9198	2.21004	0.637123	-3.46879	0.00052281	0.0337554	7.2526
ENSG00000102383	ZDHHC15	13.5098	2.79018	0.926313	-3.01214	0.00259417	0.0887219	7.21541
ENSG00000197361	FBXL22	8.14602	3.06197	1.07808	-2.84019	0.0045086	0.121909	7.18324
ENSG00000197614	MFAP5	191.606	2.71731	0.891728	-3.04724	0.00230951	0.0833171	7.16414
ENSG00000135446	CDK4	4.04241	3.93306	1.61873	-2.42973	0.0151101	NA	7.16105
ENSG00000130822	PNCK	5.15288	3.88268	1.58653	-2.44728	0.0143939	0.214706	7.15121
ENSG00000075035	WSCD2	10.799	2.88864	0.987656	-2.92474	0.00344743	0.104003	7.11328
ENSG00000145545	SRD5A1	16.5697	2.67273	0.872273	-3.0641	0.00218325	0.0802285	7.11187
ENSG00000200156	RNU5B-1	3.67194	4.06028	1.71417	-2.36865	0.017853	NA	7.09854
ENSG00000168542	COL3A1	994.557	1.03498	0.196777	-5.25965	1.44329e-07	0.000132947	7.07992
ENSG00000073350	LLGL2	9.3372	2.87242	0.982943	-2.92227	0.00347495	0.10415	7.06344
ENSG00000109743	BST1	17.2835	2.90416	1.00166	-2.89935	0.0037394	0.108545	7.04897
ENSG00000263883	EEF1DP7	11.4224	3.21014	1.17733	-2.72663	0.00639848	0.146695	7.04279
ENSG00000163219	ARHGAP25	15.31	2.9593	1.03421	-2.86142	0.0042175	0.117724	7.02817
ENSG00000179071	CCDC89	3.70982	3.52459	1.38027	-2.55355	0.0106631	NA	6.95092
ENSG00000250303	LINC02762	62.7035	1.90554	0.517032	-3.68553	0.000228223	0.0192278	6.93929
ENSG00000049540	ELN	1017.53	1.00422	0.189991	-5.28562	1.25279e-07	0.000127315	6.93126
ENSG00000156239	N6AMT1	6.7755	2.97444	1.05296	-2.82484	0.00473038	0.125679	6.91588
ENSG00000230551	AC021078.1	9.36306	2.84961	0.98333	-2.89792	0.00375644	0.108583	6.91095
ENSG00000206573	THUMPD3-AS1	5.9381	3.45149	1.33917	-2.57734	0.00995636	0.179357	6.90954
ENSG00000182796	TMEM198B	4.46401	3.77575	1.55139	-2.43379	0.0149418	0.217716	6.89301
ENSG00000182768	NGRN	32.0102	2.18633	0.648753	-3.37005	0.000751534	0.0412061	6.83021
ENSG00000175161	CADM2	11.261	3.01545	1.08484	-2.77962	0.00544233	0.136226	6.82762
ENSG00000102879	CORO1A	6.95862	3.29627	1.25323	-2.63022	0.00853301	0.167087	6.81964
ENSG00000176148	TCP11L1	13.1817	2.8409	0.988698	-2.87338	0.00406106	0.115219	6.79363
ENSG00000223653	AL078459.1	6.43373	3.1178	1.15693	-2.6949	0.00704089	0.150774	6.71067
ENSG00000196371	FUT4	27.0923	2.41467	0.769837	-3.1366	0.00170919	0.070495	6.6819
ENSG00000137124	ALDH1B1	256.784	1.14944	0.239273	-4.80389	1.55613e-06	0.000860042	6.67589
ENSG00000145604	SKP2	21.8634	2.95774	1.06833	-2.76857	0.00563021	0.137832	6.65337
ENSG00000126003	PLAGL2	13.2217	2.53438	0.837695	-3.02542	0.0024829	0.0866321	6.60215
ENSG00000221926	TRIM16	6.35365	3.17651	1.20523	-2.63562	0.00839848	0.165279	6.5938
ENSG00000120262	CCDC170	12.0205	3.29007	1.2829	-2.56456	0.0103307	0.183474	6.53365
ENSG00000180035	ZNF48	16.9314	2.22076	0.684464	-3.24452	0.0011765	0.0551039	6.5055
ENSG00000103266	STUB1	7.58497	3.53704	1.44832	-2.44217	0.0145992	0.215735	6.49283
ENSG00000174236	REP15	5.63956	3.71074	1.56879	-2.36536	0.0180127	0.236355	6.47309
ENSG00000143067	ZNF697	9.70946	2.77955	0.984628	-2.82294	0.00475849	0.125772	6.45559
ENSG00000101695	RNF125	8.4356	2.98654	1.10549	-2.70157	0.00690134	0.150686	6.45412
ENSG00000127241	MASP1	20.005	2.56472	0.867159	-2.95761	0.00310032	0.0984853	6.43384
ENSG00000081853	PCDHGA2	10.4847	3.11799	1.19114	-2.61765	0.00885385	0.169611	6.40082
ENSG00000196154	S100A4	2082.28	0.886136	0.164739	-5.37902	7.48931e-08	0.00010348	6.31421
ENSG00000123989	CHPF	168.27	1.23163	0.275151	-4.47619	7.59861e-06	0.00223383	6.30503
ENSG00000238246	AC069549.1	7.21123	3.26497	1.29897	-2.51351	0.0119537	0.194877	6.27689
ENSG00000146411	SLC2A12	9.02546	2.8774	1.05953	-2.71573	0.00661292	0.148812	6.2716
ENSG00000261098	AP000766.1	7.93689	3.04553	1.16591	-2.61216	0.00899724	0.170198	6.23083
ENSG00000116661	FBXO2	3.67772	3.79607	1.67635	-2.26448	0.0235444	NA	6.18042
ENSG00000231856	AL162377.1	4.37649	3.53555	1.49614	-2.36311	0.0181222	0.237019	6.15818
ENSG00000185008	ROBO2	44.9805	1.78617	0.500526	-3.56858	0.000358924	0.0258295	6.15334
ENSG00000147883	CDKN2B	15.1885	2.50251	0.860514	-2.90816	0.00363564	0.106737	6.10467
ENSG00000275302	CCL4	38.7403	2.27247	0.737866	-3.07979	0.00207149	0.07858	6.09866
ENSG00000244509	APOBEC3C	9.78047	2.61992	0.930646	-2.81516	0.00487533	0.128066	6.05723
ENSG00000273230	AC102953.2	8.78447	2.95608	1.13157	-2.61236	0.00899188	0.170198	6.04858
ENSG00000104332	SFRP1	1578.31	0.894942	0.171403	-5.22129	1.77684e-07	0.000153442	6.04117
ENSG00000103249	CLCN7	9.82282	2.8759	1.08394	-2.6532	0.00797323	0.15897	6.0347
ENSG00000181588	MEX3D	20.4284	2.33517	0.77634	-3.00792	0.00263042	0.0892165	6.02468
ENSG00000130176	CNN1	3490.13	0.988636	0.200533	-4.93005	8.22106e-07	0.000493871	6.01592
ENSG00000188010	MORN2	26.6299	2.25044	0.737808	-3.05017	0.00228711	0.0829422	5.94277
ENSG00000124107	SLPI	34.6017	2.58326	0.923665	-2.79675	0.00516194	0.133064	5.9084
ENSG00000226465	AL390198.1	4.27566	3.63513	1.60972	-2.25824	0.0239307	0.264782	5.8927
ENSG00000245571	FAM111A-DT	10.9606	2.87292	1.10046	-2.61064	0.00903725	0.170584	5.87214
ENSG00000270504	AL391422.4	7.40395	2.82026	1.0693	-2.63747	0.00835279	0.164872	5.86097
ENSG00000179542	SLITRK4	49.0252	2.10919	0.676077	-3.11974	0.00181009	0.0733431	5.78403
ENSG00000134817	APLNR	10.0582	2.66355	0.983478	-2.70829	0.00676304	0.150284	5.77952
ENSG00000224616	RTCA-AS1	3.75787	3.43078	1.4909	-2.30115	0.0213834	NA	5.72914
ENSG00000253123	AC091182.1	5.62301	3.00343	1.20488	-2.49271	0.0126771	0.200641	5.69745
ENSG00000140993	TIGD7	9.36152	2.83687	1.10069	-2.57735	0.0099561	0.179357	5.67915
ENSG00000088320	REM1	18.7071	2.12609	0.693006	-3.06793	0.00215546	0.0794638	5.66914
ENSG00000225472	AL136366.1	5.64162	3.48717	1.54206	-2.26137	0.0237361	0.264486	5.66522
ENSG00000148824	MTG1	9.07666	2.92856	1.16124	-2.52193	0.0116711	0.192422	5.66058
ENSG00000197496	SLC2A10	3.01407	3.72578	1.72078	-2.16517	0.0303744	NA	5.65385
ENSG00000265817	FSBP	12.118	2.56475	0.94055	-2.72686	0.00639407	0.146695	5.62762
ENSG00000125375	DMAC2L	12.6784	2.48379	0.894319	-2.7773	0.00548129	0.136656	5.61614
ENSG00000102683	SGCG	24.2335	2.2951	0.788935	-2.90911	0.00362455	0.106737	5.60176
ENSG00000286282	AC021733.4	7.67566	3.02487	1.23494	-2.4494	0.0143093	0.213742	5.57902
ENSG00000154620	TMSB4Y	5.86149	3.46476	1.54181	-2.2472	0.0246273	0.268407	5.57335
ENSG00000178409	BEND3	8.94483	3.30907	1.43148	-2.31165	0.0207972	0.250867	5.56583
ENSG00000196167	COLCA1	6.20747	3.11014	1.30251	-2.38781	0.0169491	0.229657	5.50761
ENSG00000151838	CCDC175	4.07677	3.26448	1.41281	-2.31063	0.0208532	NA	5.48702
ENSG00000087076	HSD17B14	15.4257	2.30799	0.806115	-2.8631	0.00419515	0.117337	5.48667
ENSG00000171951	SCG2	95.7526	1.55788	0.431569	-3.60981	0.00030642	0.0233912	5.47391
ENSG00000170801	HTRA3	40.0329	3.28951	1.43435	-2.29339	0.0218258	0.255653	5.46397
ENSG00000250241	AC105383.1	7.27037	2.76897	1.0867	-2.54804	0.010833	0.187306	5.44172
ENSG00000008710	PKD1	4.79873	3.31709	1.46404	-2.26571	0.0234692	0.263587	5.4052
ENSG00000197586	ENTPD6	4.21853	3.03737	1.26985	-2.3919	0.0167614	0.228428	5.39342
ENSG00000130204	TOMM40	23.262	2.11273	0.707459	-2.98636	0.00282318	0.0924598	5.3859
ENSG00000003249	DBNDD1	9.72577	2.53994	0.951523	-2.66934	0.00760008	0.155571	5.38259
ENSG00000008853	RHOBTB2	20.4112	2.15409	0.735669	-2.92807	0.00341073	0.103679	5.31447
ENSG00000196372	ASB13	17.1678	2.19032	0.755796	-2.89804	0.00375509	0.108583	5.31236
ENSG00000276600	RAB7B	13.1238	2.50112	0.936295	-2.6713	0.00755584	0.155571	5.30668
ENSG00000204540	PSORS1C1	8.78112	3.13089	1.34838	-2.32196	0.0202352	0.248083	5.30339
ENSG00000269837	IPO5P1	3.26014	3.59295	1.69026	-2.12568	0.0335299	NA	5.29805
ENSG00000276070	CCL4L2	17.1776	2.3421	0.843445	-2.77683	0.00548917	0.136656	5.29431
ENSG00000177548	RABEP2	4.4179	3.47564	1.60817	-2.16123	0.0306774	0.299155	5.25927
ENSG00000166268	MYRFL	8.03123	3.05917	1.30633	-2.34181	0.0191907	0.24416	5.25231
ENSG00000170442	AC021066.1	9.36142	2.75355	1.10535	-2.4911	0.0127347	0.201092	5.21801
ENSG00000215012	RTL10	6.42745	2.9127	1.21142	-2.40437	0.0162006	0.224742	5.21511
ENSG00000233098	CCDC144NL-AS1	14.9976	2.32837	0.843787	-2.75943	0.00579021	0.139379	5.20928
ENSG00000213760	ATP6V1G2	8.55922	2.68769	1.06519	-2.52321	0.011629	0.192422	5.19923
ENSG00000165055	METTL2B	12.7049	2.35301	0.859277	-2.73836	0.00617465	0.144357	5.19871
ENSG00000066248	NGEF	8.00035	2.98517	1.26497	-2.35987	0.0182814	0.237562	5.1882
ENSG00000128340	RAC2	32.4014	2.32692	0.845629	-2.7517	0.00592873	0.140269	5.18213
ENSG00000181638	ZFP41	8.67324	2.66868	1.05825	-2.52179	0.011676	0.192422	5.15777
ENSG00000101311	FERMT1	9.94801	2.95874	1.25292	-2.36148	0.018202	0.237261	5.14786
ENSG00000144152	FBLN7	8.80513	2.87622	1.19727	-2.40232	0.0162914	0.225369	5.14279
ENSG00000134020	PEBP4	15.8789	2.20568	0.780651	-2.82544	0.00472158	0.125679	5.13023
ENSG00000127554	GFER	5.25049	3.08061	1.34134	-2.29666	0.021638	0.255653	5.12855
ENSG00000132773	TOE1	9.00104	2.61052	1.02819	-2.53895	0.0111185	0.189426	5.10083
ENSG00000050327	ARHGEF5	8.93805	2.38258	0.888485	-2.68162	0.00732664	0.153796	5.08703
ENSG00000238741	SCARNA7	6.86274	3.38198	1.57282	-2.15026	0.0315345	0.302998	5.07709
ENSG00000183814	LIN9	10.0525	2.47031	0.945083	-2.61386	0.00895262	0.170198	5.05932
ENSG00000105865	DUS4L	8.37952	2.70209	1.09404	-2.46984	0.0135174	0.207291	5.0505
ENSG00000014164	ZC3H3	6.03942	2.63202	1.04962	-2.5076	0.0121553	0.195814	5.04093
ENSG00000258655	ARHGAP5-AS1	9.89161	2.65417	1.06704	-2.48741	0.0128678	0.202039	5.0177
ENSG00000143768	LEFTY2	73.3984	1.63766	0.491769	-3.33015	0.000867988	0.0445412	5.01369
ENSG00000237512	UNC5B-AS1	6.56165	2.72798	1.11639	-2.44356	0.0145431	0.215372	5.01222
ENSG00000156374	PCGF6	13.0377	2.44817	0.937978	-2.61005	0.00905303	0.170649	5.00211
ENSG00000179583	CIITA	8.65444	2.65296	1.0722	-2.47432	0.0133491	0.206083	4.97311
ENSG00000107020	PLGRKT	10.3592	2.70975	1.11443	-2.43151	0.0150362	0.21782	4.9395
ENSG00000163331	DAPL1	27.3038	2.07035	0.722006	-2.8675	0.00413732	0.116503	4.93423
ENSG00000100890	PRORP	3.56526	3.92678	2.05175	-1.91387	0.0556373	NA	4.92667
ENSG00000164953	TMEM67	9.64502	2.66595	1.08838	-2.44947	0.0143067	0.213742	4.91724
ENSG00000156466	GDF6	13.4442	2.21297	0.805656	-2.7468	0.00601802	0.141754	4.91401
ENSG00000133627	ACTR3B	9.7416	2.45161	0.951027	-2.57785	0.00994166	0.179357	4.90944
ENSG00000169271	HSPB3	9.87032	2.99738	1.32064	-2.26963	0.0232298	0.262203	4.89758
ENSG00000149177	PTPRJ	23.1374	1.95028	0.659044	-2.95925	0.00308388	0.0984853	4.89695
ENSG00000257675	BTBD10P1	9.07854	2.60044	1.04921	-2.47846	0.013195	0.204476	4.88776
ENSG00000081818	PCDHB4	7.18357	2.9384	1.28357	-2.28924	0.0220656	0.256634	4.86683
ENSG00000105708	ZNF14	11.3037	2.26396	0.841843	-2.68928	0.00716055	0.152022	4.85631
ENSG00000167085	PHB	7.08447	2.63231	1.0745	-2.44979	0.0142941	0.213742	4.85619
ENSG00000137720	C11orf1	29.476	1.81705	0.591468	-3.07211	0.00212552	0.0791803	4.85614
ENSG00000106819	ASPN	630.335	1.06817	0.25551	-4.18056	2.90787e-05	0.00508582	4.8457
ENSG00000156172	C8orf37	13.836	2.38095	0.915478	-2.60078	0.00930132	0.172834	4.8368
ENSG00000136144	RCBTB1	27.0334	2.22871	0.823243	-2.70724	0.00678453	0.150284	4.83292
ENSG00000095970	TREM2	14.1972	2.69374	1.11915	-2.40694	0.0160869	0.224386	4.83129
ENSG00000134871	COL4A2	1158.03	0.865595	0.184431	-4.69332	2.6881e-06	0.00119811	4.82185
ENSG00000213186	TRIM59	9.29264	2.58725	1.05025	-2.46347	0.0137601	0.209	4.81585
ENSG00000143318	CASQ1	6.85074	3.02659	1.35991	-2.22558	0.0260426	0.27482	4.79508
ENSG00000135452	TSPAN31	5.76757	2.9029	1.27109	-2.28379	0.022384	0.259899	4.78996
ENSG00000088038	CNOT3	6.8667	2.73926	1.1593	-2.36286	0.0181346	0.237019	4.77039
ENSG00000111110	PPM1H	19.3091	2.17524	0.798924	-2.72272	0.00647478	0.147627	4.76111
ENSG00000224895	VPS26BP1	9.11016	2.60492	1.07159	-2.43089	0.0150616	0.21782	4.74651
ENSG00000204611	ZNF616	6.94344	2.88633	1.26662	-2.27877	0.0226809	0.261017	4.74611
ENSG00000180828	BHLHE22	10.217	2.84636	1.23817	-2.29884	0.021514	0.254721	4.74568
ENSG00000185122	HSF1	26.6018	1.85342	0.619437	-2.9921	0.00277062	0.0918024	4.73998
ENSG00000182871	COL18A1	13.5378	2.37014	0.921371	-2.5724	0.0100995	0.180992	4.73008
ENSG00000058866	DGKG	4.99267	2.9271	1.3116	-2.23171	0.0256344	0.273976	4.65753
ENSG00000221990	EXOC3-AS1	8.18337	2.89965	1.29332	-2.24203	0.0249596	0.270909	4.64746
ENSG00000127191	TRAF2	11.4483	2.08186	0.755604	-2.75523	0.00586504	0.140269	4.64616
ENSG00000087258	GNAO1	28.7333	1.90292	0.654393	-2.90791	0.00363851	0.106737	4.64136
ENSG00000182141	ZNF708	13.5546	2.40657	0.955811	-2.51783	0.011808	0.193536	4.63945
ENSG00000101463	SYNDIG1	24.0245	2.14979	0.799087	-2.69031	0.00713854	0.151977	4.61429
ENSG00000269113	TRABD2B	29.035	2.14133	0.794231	-2.6961	0.00701564	0.150762	4.61227
ENSG00000272631	AC067750.1	8.84123	2.60923	1.09397	-2.38511	0.0170739	0.229993	4.61226
ENSG00000134986	NREP	23.6319	1.99393	0.70846	-2.81445	0.00488604	0.128103	4.60805
ENSG00000197302	ZNF720	25.183	1.84327	0.629536	-2.92798	0.00341168	0.103679	4.54741
ENSG00000167700	MFSD3	7.14261	2.48372	1.01898	-2.43745	0.0147912	0.216911	4.54521
ENSG00000213380	COG8	11.4477	2.36974	0.945763	-2.50564	0.0122229	0.196377	4.53291
ENSG00000227124	ZNF717	17.2316	2.01037	0.727311	-2.76412	0.00570767	0.138356	4.51036
ENSG00000196353	CPNE4	16.6125	2.25443	0.875799	-2.57414	0.0100489	0.180554	4.50408
ENSG00000189320	FAM180A	162.906	1.3741	0.396408	-3.46638	0.000527521	0.0339012	4.50397
ENSG00000166793	YPEL4	6.82845	2.89742	1.31952	-2.19581	0.0281056	0.286383	4.4945
ENSG00000122861	PLAU	36.2468	2.12781	0.798927	-2.66333	0.00773715	0.156981	4.49269
ENSG00000174516	PELI3	20.7184	1.96449	0.702887	-2.79489	0.00519167	0.133582	4.48827
ENSG00000227456	LINC00310	8.48114	2.71347	1.18981	-2.2806	0.0225722	0.260552	4.46753
ENSG00000124279	FASTKD3	10.8746	2.51968	1.05443	-2.38962	0.016866	0.229009	4.46735
ENSG00000185238	PRMT3	9.59393	2.45591	1.01182	-2.42721	0.0152153	0.21782	4.46416
ENSG00000171873	ADRA1D	14.1735	2.22794	0.863953	-2.57877	0.00991532	0.179357	4.4641
ENSG00000174529	TMEM81	5.12291	3.21985	1.57949	-2.03854	0.0414956	0.3425	4.44983
ENSG00000137267	TUBB2A	99.0098	1.16547	0.308086	-3.78293	0.000154993	0.0156317	4.44007
ENSG00000162757	C1orf74	4.71621	3.2867	1.63904	-2.00526	0.0449357	0.35315	4.42852
ENSG00000198901	PRC1	8.93852	2.47358	1.03258	-2.39554	0.016596	0.227299	4.40296
ENSG00000141522	ARHGDIA	8.07619	2.50272	1.05367	-2.37525	0.0175371	0.232799	4.39488
ENSG00000219438	TAFA5	119.004	1.42931	0.428371	-3.33663	0.00084802	0.0438843	4.39027
ENSG00000188229	TUBB4B	41.8359	1.6516	0.543474	-3.03896	0.00237395	0.0845384	4.33466
ENSG00000259275	AC087477.2	11.2788	2.90136	1.35392	-2.14293	0.0321186	0.306268	4.33243
ENSG00000140854	KATNB1	17.2664	2.23809	0.89079	-2.51248	0.0119886	0.194877	4.2999
ENSG00000197747	S100A10	472.136	0.961349	0.232355	-4.13742	3.51235e-05	0.005847	4.28223
ENSG00000278175	GLIDR	6.26336	2.66832	1.19259	-2.23742	0.025259	0.27262	4.26286
ENSG00000196951	SCOC-AS1	7.75207	2.35645	0.974559	-2.41796	0.0156077	0.219605	4.2573
ENSG00000119650	IFT43	110.057	1.30058	0.375635	-3.46234	0.000535505	0.0341206	4.25449
ENSG00000134363	FST	64.6836	1.28298	0.367836	-3.48792	0.000486786	0.0318764	4.25009
ENSG00000104154	SLC30A4	9.09809	2.54179	1.10491	-2.30045	0.0214229	0.254609	4.24255
ENSG00000165118	C9orf64	21.0408	2.04749	0.780813	-2.62226	0.00873492	0.168903	4.21526
ENSG00000145284	SCD5	29.5234	1.88908	0.688559	-2.74352	0.00607838	0.142347	4.1866
ENSG00000108821	COL1A1	1306.51	0.979841	0.242895	-4.034	5.48349e-05	0.00781086	4.17504
ENSG00000158023	WDR66	7.05102	2.58213	1.14597	-2.25322	0.0242455	0.265466	4.17109
ENSG00000204291	COL15A1	217.153	1.09563	0.290296	-3.77417	0.000160543	0.015732	4.15726
ENSG00000196730	DAPK1	20.0946	2.14287	0.847843	-2.52744	0.0114899	0.192198	4.15649
ENSG00000177692	DNAJC28	4.23803	3.08322	1.54037	-2.00161	0.0453268	0.354824	4.14276
ENSG00000260992	DOCK9-DT	9.44865	2.43198	1.04475	-2.32781	0.0199221	0.247539	4.13598
ENSG00000124780	KCNK17	2.2334	3.31111	1.73805	-1.90507	0.0567704	NA	4.12523
ENSG00000273437	AC108673.3	19.0629	2.01521	0.772665	-2.60813	0.0091039	0.171141	4.11258
ENSG00000114841	DNAH1	4.10475	2.90609	1.40474	-2.06876	0.0385682	0.332722	4.10854
ENSG00000090006	LTBP4	403.734	1.04758	0.272389	-3.84591	0.000120108	0.0134081	4.10697
ENSG00000084764	MAPRE3	15.2659	1.94884	0.734054	-2.65491	0.00793306	0.158857	4.09366
ENSG00000112182	BACH2	46.3739	1.64601	0.559711	-2.94081	0.0032735	0.101186	4.09031
ENSG00000114026	OGG1	19.7975	1.75439	0.620128	-2.82907	0.00466829	0.125004	4.0892
ENSG00000171388	APLN	38.7983	1.81231	0.653438	-2.77351	0.00554558	0.137155	4.08867
ENSG00000125355	TMEM255A	6.32009	2.90247	1.4066	-2.06347	0.0390684	0.333467	4.08718
ENSG00000160284	SPATC1L	5.517	2.63965	1.20506	-2.19047	0.0284904	0.287976	4.07906
ENSG00000172671	ZFAND4	6.05857	2.70326	1.2546	-2.15468	0.0311873	0.300708	4.07118
ENSG00000226833	AC092164.1	24.3609	1.81248	0.655939	-2.76318	0.00572406	0.13851	4.06412
ENSG00000119681	LTBP2	712.597	0.808651	0.182593	-4.4287	9.48009e-06	0.00256836	4.06201
ENSG00000134917	ADAMTS8	126.758	2.0881	0.825332	-2.53002	0.0114057	0.191719	4.05693
ENSG00000103035	PSMD7	8.74998	2.45817	1.08068	-2.27466	0.0229266	0.26212	4.03056
ENSG00000212747	RTL8B	75.4971	1.45699	0.464795	-3.1347	0.00172029	0.0705317	4.02771
ENSG00000102678	FGF9	6.38144	2.89338	1.41528	-2.04439	0.0409148	0.340833	4.01636
ENSG00000130635	COL5A1	243.34	0.811158	0.18488	-4.38748	1.14672e-05	0.00291076	4.00756
ENSG00000143740	SNAP47	38.1421	1.75956	0.631751	-2.78522	0.00534922	0.135575	3.99722
ENSG00000100206	DMC1	7.68084	2.51509	1.12931	-2.22712	0.0259395	0.274107	3.98904
ENSG00000121577	POPDC2	4.55518	3.11168	1.60748	-1.93575	0.0528986	0.377336	3.97224
ENSG00000125775	SDCBP2	6.40533	2.75656	1.31976	-2.08869	0.0367359	0.327139	3.95542
ENSG00000185345	PRKN	8.65457	2.68637	1.26647	-2.12114	0.0339097	0.315296	3.94809
ENSG00000047597	XK	13.3555	2.095	0.843904	-2.48251	0.0130461	0.203163	3.94807
ENSG00000145777	TSLP	5.52837	2.65665	1.24419	-2.13525	0.032741	0.309427	3.94488
ENSG00000121005	CRISPLD1	392.584	1.00639	0.26171	-3.84545	0.00012033	0.0134081	3.94468
ENSG00000137142	IGFBPL1	33.9007	1.80588	0.664743	-2.71666	0.0065944	0.148638	3.93831
ENSG00000174405	LIG4	14.0331	2.22591	0.932866	-2.3861	0.0170282	0.229989	3.93726
ENSG00000250320	EDIL3-DT	7.5055	2.57646	1.18799	-2.16875	0.0301015	0.296313	3.91986
ENSG00000174004	NRROS	24.6041	2.35098	1.0248	-2.29408	0.021786	0.255653	3.9069
ENSG00000205683	DPF3	9.10951	2.3558	1.03273	-2.28113	0.0225406	0.260404	3.88008
ENSG00000158481	CD1C	5.35623	3.11303	1.63468	-1.90437	0.056862	0.390294	3.87628
ENSG00000202538	RNU4-2	3.25101	3.15595	1.67444	-1.88478	0.0594601	NA	3.86848
ENSG00000136717	BIN1	36.8056	1.38384	0.439863	-3.14606	0.00165484	0.0686634	3.84879
ENSG00000131409	LRRC4B	20.2585	1.77864	0.658365	-2.7016	0.00690074	0.150686	3.84382
ENSG00000132591	ERAL1	14.6877	1.93648	0.755353	-2.56367	0.0103572	0.183474	3.84344
ENSG00000143816	WNT9A	7.54865	2.70694	1.30564	-2.07327	0.0381476	0.332029	3.83989
ENSG00000163017	ACTG2	751.999	0.974704	0.252985	-3.85282	0.000116766	0.0132242	3.8332
ENSG00000197982	C1orf122	136.3	1.12874	0.319011	-3.53826	0.000402777	0.0278259	3.83201
ENSG00000170468	RIOX1	19.4935	1.87076	0.717843	-2.60608	0.00915841	0.171758	3.81294
ENSG00000271976	AC012467.2	9.05285	2.47754	1.13555	-2.18179	0.0291253	0.291493	3.80483
ENSG00000136379	ABHD17C	8.72054	2.15404	0.904361	-2.38183	0.0172266	0.231312	3.79929
ENSG00000277351	AC013553.3	3.96151	3.13376	1.67548	-1.87037	0.0614329	NA	3.79687
ENSG00000177192	PUS1	29.4838	1.75757	0.651344	-2.69837	0.00696793	0.150762	3.7909
ENSG00000281327	LINC01338	6.02809	3.07354	1.62463	-1.89184	0.0585128	0.395728	3.7889
ENSG00000123610	TNFAIP6	17.6476	2.49152	1.15054	-2.16553	0.0303475	0.297384	3.78182
ENSG00000091482	SMPX	24.6856	1.98239	0.793269	-2.49902	0.0124539	0.198728	3.77585
ENSG00000142669	SH3BGRL3	27.815	1.58366	0.55232	-2.86729	0.00414003	0.116503	3.77386
ENSG00000166482	MFAP4	407.439	1.02868	0.278096	-3.69902	0.000216429	0.0184593	3.7698
ENSG00000260804	LINC01963	9.68696	2.40481	1.08828	-2.20974	0.0271233	0.280932	3.76751
ENSG00000128463	EMC4	6.94721	2.39802	1.08571	-2.20871	0.0271951	0.281254	3.75412
ENSG00000100263	RHBDD3	5.25983	2.70294	1.32292	-2.04316	0.041037	0.340955	3.7485
ENSG00000141564	RPTOR	10.9924	2.29313	1.01008	-2.27024	0.0231931	0.262203	3.74844
ENSG00000176454	LPCAT4	12.7937	2.1959	0.943467	-2.32747	0.01994	0.247539	3.73363
ENSG00000083750	RRAGB	21.7217	1.97551	0.795553	-2.48319	0.0130212	0.203163	3.72452
ENSG00000131471	AOC3	13.7258	1.96274	0.788033	-2.49068	0.0127498	0.2011	3.71841
ENSG00000175084	DES	196.37	1.19509	0.35635	-3.3537	0.000797376	0.042869	3.70279
ENSG00000172243	CLEC7A	14.8868	2.05205	0.851535	-2.40982	0.0159603	0.223202	3.68745
ENSG00000119280	C1orf198	728.995	1.00385	0.271106	-3.70281	0.000213225	0.0184133	3.68531
ENSG00000187554	TLR5	10.4851	2.11792	0.898512	-2.35714	0.0184163	0.238377	3.67416
ENSG00000153896	ZNF599	7.20168	2.43583	1.12967	-2.15623	0.0310655	0.300687	3.67256
ENSG00000135631	RAB11FIP5	244.495	1.0133	0.276433	-3.66562	0.000246745	0.0200545	3.65572
ENSG00000139364	TMEM132B	14.4325	2.04608	0.852851	-2.3991	0.0164352	0.226698	3.65066
ENSG00000278899	AL358852.1	2.30693	3.49106	2.06561	-1.69009	0.0910105	NA	3.63388
ENSG00000159423	ALDH4A1	27.01	1.51977	0.529075	-2.87251	0.00407225	0.1153	3.63251
ENSG00000171659	GPR34	26.0363	1.85713	0.731281	-2.53955	0.0110995	0.189336	3.63011
ENSG00000161243	FBXO27	9.00088	2.41985	1.12642	-2.14827	0.0316921	0.303716	3.62748
ENSG00000089225	TBX5	2.87003	3.29938	1.88178	-1.75333	0.0795457	NA	3.62729
ENSG00000138615	CILP	19.6393	1.99375	0.821079	-2.42821	0.0151735	0.21782	3.62647
ENSG00000104415	CCN4	14.9207	2.32984	1.06094	-2.19601	0.0280909	0.286383	3.61459
ENSG00000146477	SLC22A3	371.484	0.968159	0.259552	-3.73011	0.000191395	0.0171721	3.59968
ENSG00000261221	ZNF865	16.0605	1.74135	0.663433	-2.62475	0.00867124	0.168273	3.59052
ENSG00000140368	PSTPIP1	8.63515	2.04764	0.863483	-2.37137	0.0177224	0.233878	3.58639
ENSG00000118729	CASQ2	96.9295	1.43815	0.488062	-2.94666	0.00321223	0.0995144	3.58559
ENSG00000260880	HCCAT5	4.18619	2.83657	1.4772	-1.92024	0.0548272	0.382599	3.57693
ENSG00000198208	RPS6KL1	4.4012	2.59686	1.2767	-2.03404	0.0419477	0.342846	3.57663
ENSG00000173540	GMPPB	28.1962	1.85043	0.735464	-2.51601	0.0118692	0.194308	3.56316
ENSG00000280165	PCDH20	3.57088	3.33064	1.93477	-1.72147	0.0851663	NA	3.5629
ENSG00000104866	PPP1R37	13.6902	1.80348	0.705623	-2.55587	0.0105924	0.185729	3.56188
ENSG00000201221	RNU4-40P	3.23319	3.51845	2.12147	-1.65849	0.0972185	NA	3.56155
ENSG00000165501	LRR1	8.61249	2.29868	1.04764	-2.19415	0.0282244	0.28726	3.56151
ENSG00000164265	SCGB3A2	19.4836	2.22051	0.990286	-2.24229	0.0249428	0.270909	3.55959
ENSG00000124574	ABCC10	6.41527	2.33121	1.07326	-2.17209	0.029849	0.294799	3.55527
ENSG00000134259	NGF	38.8781	1.60116	0.582969	-2.74657	0.00602227	0.141754	3.55496
ENSG00000086730	LAT2	12.7233	2.10817	0.912102	-2.31134	0.0208142	0.250867	3.54519
ENSG00000108518	PFN1	554.7	0.667521	0.14609	-4.56925	4.89467e-06	0.00158398	3.54472
ENSG00000175866	BAIAP2	8.42413	2.33472	1.07832	-2.16515	0.0303761	0.297454	3.54286
ENSG00000245384	CXXC4-AS1	10.2925	1.98976	0.830799	-2.39499	0.0166207	0.227299	3.54048
ENSG00000125352	RNF113A	21.5277	1.85479	0.74169	-2.50077	0.0123924	0.198408	3.5368
ENSG00000156299	TIAM1	9.1863	2.48947	1.20154	-2.07189	0.0382759	0.332266	3.52776
ENSG00000145681	HAPLN1	145.042	1.1262	0.333969	-3.37216	0.000745818	0.0410556	3.52203
ENSG00000184731	FAM110C	6.05469	2.68881	1.36804	-1.96545	0.0493625	0.36748	3.5132
ENSG00000170955	CAVIN3	623.542	0.802164	0.195847	-4.09587	4.20589e-05	0.00660373	3.51038
ENSG00000169016	E2F6	19.8968	1.77774	0.696155	-2.55365	0.01066	0.186442	3.50612
ENSG00000164403	SHROOM1	12.5722	1.99171	0.837339	-2.37862	0.0173774	0.232325	3.50545
ENSG00000196967	ZNF585A	18.8799	1.78063	0.698496	-2.54923	0.0107961	0.187306	3.50201
ENSG00000124479	NDP	3.03336	3.01419	1.65777	-1.81822	0.0690309	NA	3.49934
ENSG00000248113	AC067942.2	5.56571	2.63032	1.32371	-1.98708	0.0469137	0.359336	3.49491
ENSG00000010030	ETV7	6.20094	2.41268	1.14879	-2.10019	0.0357121	0.322779	3.49159
ENSG00000196923	PDLIM7	367.428	0.815657	0.201763	-4.04264	5.28517e-05	0.00760679	3.48852
ENSG00000253948	VPS13B-DT	7.67003	2.58571	1.2893	-2.00551	0.0449085	0.35315	3.48469
ENSG00000186532	SMYD4	12.7755	1.99155	0.840997	-2.36808	0.0178804	0.235377	3.48048
ENSG00000109586	GALNT7	33.7049	1.34117	0.444367	-3.01816	0.00254312	0.0880657	3.47985
ENSG00000260428	SCX	154.785	1.36913	0.45998	-2.9765	0.0029156	0.0947879	3.47112
ENSG00000171940	ZNF217	29.6974	1.6516	0.623262	-2.64993	0.00805079	0.160285	3.45872
ENSG00000125637	PSD4	6.74557	2.79249	1.47431	-1.89409	0.0582128	0.394471	3.44867
ENSG00000277459	AP001527.2	3.30527	2.59568	1.30664	-1.98653	0.0469742	NA	3.44743
ENSG00000125877	ITPA	19.2091	2.0566	0.891985	-2.30565	0.0211305	0.252342	3.44499
ENSG00000135900	MRPL44	8.77274	2.6914	1.38814	-1.93885	0.0525201	0.376795	3.44411
ENSG00000166484	MAPK7	13.2146	1.95532	0.822416	-2.37753	0.0174291	0.232674	3.43887
ENSG00000220412	AL356234.1	3.70305	2.41184	1.16171	-2.07611	0.0378835	NA	3.42856
ENSG00000124839	RAB17	6.72607	2.21843	1.016	-2.18349	0.0289994	0.291407	3.41108
ENSG00000257335	MGAM	16.3473	2.4444	1.19168	-2.05123	0.0402447	0.338302	3.41065
ENSG00000234062	AL390879.1	4.44107	2.81421	1.50528	-1.86956	0.0615448	0.404198	3.40746
ENSG00000163138	PACRGL	15.0074	2.02568	0.877417	-2.30868	0.0209614	0.251191	3.40026
ENSG00000113657	DPYSL3	1889.45	0.676344	0.152867	-4.4244	9.67087e-06	0.00256966	3.39155
ENSG00000104213	PDGFRL	53.3953	1.77817	0.712257	-2.49652	0.0125418	0.199184	3.38143
ENSG00000123500	COL10A1	19.9182	1.8366	0.751012	-2.4455	0.014465	0.214907	3.37876
ENSG00000164168	TMEM184C	37.4749	1.4824	0.531626	-2.78843	0.00529641	0.134771	3.37397
ENSG00000255690	TRIL	5.78353	2.51668	1.25994	-1.99746	0.0457753	0.355175	3.37076
ENSG00000006756	ARSD	39.3293	1.41366	0.493253	-2.86599	0.00415706	0.116744	3.36622
ENSG00000167552	TUBA1A	629.449	0.809289	0.203857	-3.96989	7.19072e-05	0.00937304	3.35307
ENSG00000113083	LOX	76.1311	1.18781	0.374411	-3.17248	0.00151142	0.0648549	3.35036
ENSG00000108448	TRIM16L	16.4377	1.86486	0.774082	-2.40912	0.0159909	0.223404	3.34952
ENSG00000132563	REEP2	13.3858	1.83897	0.757447	-2.42786	0.0151883	0.21782	3.34416
ENSG00000231887	PRH1	9.18758	2.46267	1.22229	-2.0148	0.0439256	0.349524	3.34254
ENSG00000077420	APBB1IP	26.1231	1.95605	0.838472	-2.33287	0.0196549	0.245989	3.33805
ENSG00000197050	ZNF420	5.71932	2.42179	1.19171	-2.0322	0.042133	0.342846	3.33088
ENSG00000113140	SPARC	5253.09	0.702285	0.163932	-4.28401	1.83551e-05	0.00391357	3.32619
ENSG00000213762	ZNF134	7.21335	2.12253	0.960368	-2.21012	0.0270971	0.280871	3.32616
ENSG00000254208	AC011773.1	3.17657	3.46565	2.1695	-1.59744	0.110168	NA	3.31991
ENSG00000177427	MIEF2	22.3608	1.75633	0.707567	-2.48221	0.013057	0.203163	3.3092
ENSG00000186868	MAPT	19.6583	1.98454	0.863889	-2.29722	0.0216063	0.255595	3.30509
ENSG00000181690	PLAG1	9.14939	2.39445	1.17584	-2.03638	0.0417126	0.342846	3.3037
ENSG00000122386	ZNF205	8.53697	2.00208	0.877667	-2.28114	0.02254	0.260404	3.29753
ENSG00000170549	IRX1	3.39322	2.74614	1.47882	-1.85698	0.0633136	NA	3.29126
ENSG00000171812	COL8A2	176.059	1.10225	0.336487	-3.27575	0.00105381	0.0510895	3.28166
ENSG00000162989	KCNJ3	13.3373	2.05553	0.919977	-2.23433	0.0254613	0.273136	3.27676
ENSG00000234546	LNCTAM34A	6.93033	2.31168	1.11828	-2.06717	0.0387179	0.333232	3.2643
ENSG00000182963	GJC1	71.9758	1.01781	0.297419	-3.42216	0.000621257	0.0368408	3.26385
ENSG00000123353	ORMDL2	10.9903	1.96212	0.854842	-2.29531	0.0217156	0.255653	3.26346
ENSG00000155592	ZKSCAN2	11.2427	2.27786	1.0927	-2.08461	0.0371045	0.328636	3.25864
ENSG00000087245	MMP2	207.102	0.737006	0.17889	-4.11988	3.79064e-05	0.00609015	3.25852
ENSG00000136859	ANGPTL2	86.0195	1.08033	0.327374	-3.3	0.000966865	0.0482281	3.25681
ENSG00000144278	GALNT13	7.30201	2.40793	1.19889	-2.00846	0.0445944	0.352092	3.25244
ENSG00000272758	AC083798.2	19.2923	1.86058	0.785995	-2.36717	0.0179249	0.235426	3.24959
ENSG00000277462	ZNF670	7.81944	2.24087	1.06702	-2.10012	0.035718	0.322779	3.24279
ENSG00000236295	AC007557.3	2.98149	2.89466	1.63453	-1.77095	0.0765695	NA	3.23028
ENSG00000137463	MGARP	15.8926	1.70628	0.686968	-2.48378	0.0129995	0.203163	3.21817
ENSG00000129038	LOXL1	265.172	0.877774	0.237254	-3.69972	0.000215834	0.0184593	3.21781
ENSG00000166091	CMTM5	4.28602	2.38306	1.18708	-2.0075	0.0446961	0.352137	3.21649
ENSG00000107731	UNC5B	191.537	1.1537	0.36651	-3.14781	0.001645	0.0684606	3.21172
ENSG00000224152	AC009506.2	6.07709	2.50868	1.29398	-1.93873	0.0525341	0.376795	3.21
ENSG00000279453	Z99129.4	16.0211	1.86432	0.795552	-2.34343	0.0191072	0.243772	3.2044
ENSG00000106483	SFRP4	334.133	0.9243	0.258524	-3.5753	0.000349824	0.0254396	3.19452
ENSG00000196517	SLC6A9	7.60158	2.46399	1.26272	-1.95133	0.0510178	0.372954	3.18416
ENSG00000279738	AL022311.1	6.37871	2.33795	1.15929	-2.01671	0.0437255	0.348835	3.17789
ENSG00000105516	DBP	7.74625	2.61917	1.4007	-1.8699	0.0614974	0.404198	3.1722
ENSG00000130772	MED18	19.7767	1.85166	0.792293	-2.33709	0.0194344	0.245227	3.16898
ENSG00000131503	ANKHD1	11.9561	2.01585	0.910617	-2.21372	0.0268482	0.27976	3.16707
ENSG00000141506	PIK3R5	11.0837	2.07172	0.952715	-2.17454	0.0296642	0.293604	3.16511
ENSG00000110721	CHKA	3.1318	2.91147	1.67351	-1.73974	0.0819048	NA	3.16387
ENSG00000259426	AC027237.5	8.52042	2.34083	1.1652	-2.00896	0.0445414	0.351874	3.16302
ENSG00000279602	AC109326.1	2.91617	3.06964	1.8307	-1.67675	0.0935905	NA	3.15795
ENSG00000181315	ZNF322	7.05832	2.36779	1.18998	-1.98977	0.0466159	0.358358	3.15264
ENSG00000189283	FHIT	4.39529	2.88153	1.64907	-1.74736	0.0805745	0.451581	3.15182
ENSG00000185475	TMEM179B	4.15174	2.49851	1.30099	-1.92047	0.0547989	0.382596	3.15119
ENSG00000169432	SCN9A	16.2857	2.24849	1.09641	-2.05077	0.0402896	0.338302	3.13621
ENSG00000259520	AC051619.4	6.27081	2.53526	1.33781	-1.89509	0.0580802	0.393765	3.13352
ENSG00000174010	KLHL15	16.5592	1.85772	0.802926	-2.31368	0.0206851	0.250049	3.12903
ENSG00000142552	RCN3	43.5823	1.20957	0.402029	-3.00867	0.00262392	0.0892165	3.12197
ENSG00000234428	AC023051.1	6.68695	2.2061	1.06642	-2.0687	0.0385747	0.332722	3.11875
ENSG00000234263	MAP3K5-AS1	6.10348	2.16632	1.03587	-2.0913	0.0365014	0.326222	3.1145
ENSG00000121898	CPXM2	810.297	0.83227	0.222359	-3.7429	0.000181906	0.0168847	3.11282
ENSG00000118246	FASTKD2	35.218	1.44329	0.53538	-2.69582	0.00702147	0.150762	3.10823
ENSG00000135801	TAF5L	98.0552	1.10737	0.350176	-3.16234	0.00156507	0.0663329	3.1067
ENSG00000004777	ARHGAP33	15.9319	1.68535	0.689043	-2.44593	0.0144481	0.214886	3.10136
ENSG00000108666	C17orf75	13.9143	1.63215	0.654232	-2.49475	0.0126045	0.199721	3.10022
ENSG00000087903	RFX2	44.452	1.51322	0.579149	-2.61284	0.00897944	0.170198	3.09719
ENSG00000243646	IL10RB	4.52521	2.41603	1.24471	-1.94103	0.0522546	0.375456	3.09705
ENSG00000119661	DNAL1	36.5327	1.49665	0.56906	-2.63004	0.00853756	0.167087	3.09607
ENSG00000130733	YIPF2	18.12	1.62572	0.650843	-2.49787	0.0124942	0.198885	3.09422
ENSG00000267109	AC011990.1	4.14476	2.6528	1.45455	-1.82379	0.0681834	0.422083	3.09402
ENSG00000271605	MILR1	3.17043	2.99802	1.78499	-1.67957	0.0930408	NA	3.09194
ENSG00000163635	ATXN7	2.50104	2.9213	1.71024	-1.70812	0.0876135	NA	3.08907
ENSG00000164932	CTHRC1	106.436	1.16817	0.382675	-3.05264	0.00226841	0.082808	3.08896
ENSG00000198522	GPN1	30.7697	1.4568	0.545652	-2.66984	0.00758882	0.155571	3.08816
ENSG00000137185	ZSCAN9	16.0474	1.77062	0.748698	-2.36493	0.0180333	0.2364	3.08783
ENSG00000164654	MIOS	16.0155	1.82014	0.783596	-2.32281	0.0201895	0.247982	3.08492
ENSG00000100376	FAM118A	25.7148	1.5456	0.601039	-2.57154	0.0101248	0.18121	3.08287
ENSG00000152953	STK32B	14.8123	1.69959	0.701327	-2.42339	0.0153766	0.218449	3.08159
ENSG00000182168	UNC5C	27.9768	1.7822	0.757693	-2.35214	0.0186656	0.240356	3.08135
ENSG00000159214	CCDC24	7.45587	2.36861	1.20871	-1.95962	0.05004	0.370527	3.08081
ENSG00000182054	IDH2	53.1472	1.46363	0.55085	-2.65703	0.00788321	0.158088	3.07844
ENSG00000163040	CCDC74A	4.32671	2.64111	1.44892	-1.82281	0.0683318	0.422436	3.07789
ENSG00000165495	PKNOX2	17.875	1.87349	0.82534	-2.26996	0.0232098	0.262203	3.0619
ENSG00000124532	MRS2	20.4157	1.47983	0.563492	-2.62618	0.00863494	0.167805	3.05399
ENSG00000160539	PLPP7	17.6361	1.95395	0.886451	-2.20424	0.0275076	0.28243	3.04923
ENSG00000112562	SMOC2	1055.92	0.652544	0.153671	-4.24636	2.17272e-05	0.00416684	3.04281
ENSG00000174165	ZDHHC24	9.04902	2.20299	1.08159	-2.03681	0.0416692	0.342846	3.04054
ENSG00000184110	EIF3C	4.33253	2.81279	1.62297	-1.73312	0.0830743	0.455385	3.03932
ENSG00000187778	MCRS1	24.6757	1.54015	0.603627	-2.5515	0.0107262	0.187126	3.03341
ENSG00000165246	NLGN4Y	18.8267	1.79999	0.779127	-2.31026	0.0208737	0.250952	3.0247
ENSG00000166033	HTRA1	889.189	0.762959	0.197251	-3.86797	0.000109747	0.0127426	3.02102
ENSG00000165168	CYBB	84.7126	1.45538	0.552287	-2.63518	0.00840928	0.165279	3.02026
ENSG00000142065	ZFP14	14.6752	1.78423	0.769068	-2.31999	0.0203413	0.248568	3.01825
ENSG00000100077	GRK3	15.6441	2.03515	0.954274	-2.13267	0.0329521	0.310095	3.01633
ENSG00000272660	AC090425.2	5.9279	2.45491	1.30309	-1.88392	0.0595762	0.400012	3.00709
ENSG00000244486	SCARF2	5.2854	2.31737	1.18487	-1.9558	0.0504886	0.371865	3.00518
ENSG00000115556	PLCD4	8.10192	2.15038	1.04728	-2.0533	0.0400437	0.338193	3.00509
ENSG00000271334	LINC02104	4.92297	2.72533	1.55183	-1.75621	0.0790531	0.447028	3.00353
ENSG00000143303	RRNAD1	21.3327	1.64999	0.680027	-2.42636	0.0152509	0.21782	2.99755
ENSG00000138311	ZNF365	23.0304	1.60682	0.651391	-2.46676	0.0136343	0.208853	2.99731
ENSG00000103021	CCDC113	6.28257	2.6438	1.47725	-1.78967	0.0735066	0.434314	2.99721
ENSG00000112276	BVES	28.5558	1.64554	0.677647	-2.42832	0.015169	0.21782	2.99332
ENSG00000105664	COMP	146.565	1.17696	0.395074	-2.97909	0.00289107	0.0942121	2.98823
ENSG00000171067	C11orf24	115.981	1.09097	0.350879	-3.10924	0.00187571	0.0752301	2.97489
ENSG00000087494	PTHLH	15.9983	1.79347	0.782901	-2.2908	0.0219751	0.256523	2.9737
ENSG00000205488	CALML3-AS1	3.94556	2.79096	1.62638	-1.71606	0.0861515	NA	2.97164
ENSG00000242759	LINC00882	11.7184	2.03684	0.966251	-2.10799	0.0350323	0.321302	2.96469
ENSG00000180332	KCTD4	5.55258	2.90977	1.74792	-1.6647	0.0959717	0.479834	2.96173
ENSG00000261889	AC108134.2	5.30508	2.23847	1.13032	-1.98039	0.0476597	0.360237	2.95891
ENSG00000183655	KLHL25	8.89371	1.91977	0.87822	-2.18598	0.0288171	0.290208	2.95712
ENSG00000132436	FIGNL1	7.40852	2.09257	1.0133	-2.0651	0.0389131	0.333467	2.95033
ENSG00000154743	TSEN2	10.4499	2.1121	1.03114	-2.0483	0.0405302	0.339397	2.94051
ENSG00000226976	COX6A1P2	3.74939	2.26939	1.16102	-1.95465	0.0506246	NA	2.9403
ENSG00000163577	EIF5A2	37.4149	1.35654	0.501611	-2.70437	0.00684344	0.150567	2.93654
ENSG00000286388	AC026748.3	2.56656	3.40725	2.29617	-1.48388	0.13784	NA	2.93237
ENSG00000275964	AL355001.2	10.4029	1.89317	0.863513	-2.1924	0.0283504	0.287605	2.92957
ENSG00000235078	AC231981.1	3.04542	2.76492	1.62115	-1.70553	0.0880955	NA	2.91712
ENSG00000213799	ZNF845	3.38279	2.79753	1.65592	-1.68941	0.0911414	NA	2.91022
ENSG00000286532	PARTICL	7.0026	2.19963	1.1106	-1.98058	0.0476388	0.360237	2.908
ENSG00000187630	DHRS4L2	12.6331	2.00495	0.954306	-2.10095	0.0356451	0.322779	2.90317
ENSG00000234494	SP2-AS1	3.01276	2.93338	1.79779	-1.63166	0.102751	NA	2.8988
ENSG00000133026	MYH10	9441.23	0.667193	0.16358	-4.07868	4.52913e-05	0.00687682	2.89828
ENSG00000163251	FZD5	9.38389	2.10649	1.03639	-2.03252	0.042101	0.342846	2.89791
ENSG00000130299	GTPBP3	14.1815	2.04137	0.987954	-2.06626	0.0388038	0.333232	2.88063
ENSG00000100302	RASD2	34.7662	1.44977	0.565998	-2.56145	0.0104237	0.183938	2.87342
ENSG00000131669	NINJ1	169.565	0.74927	0.197717	-3.78962	0.00015088	0.0154423	2.86324
ENSG00000218226	TATDN2P2	3.76255	2.90757	1.78641	-1.62761	0.103608	NA	2.86281
ENSG00000182810	DDX28	21.6523	1.92031	0.897203	-2.14033	0.0323285	0.306937	2.86205
ENSG00000141437	SLC25A52	5.13396	2.46185	1.35559	-1.81607	0.069359	0.424127	2.85303
ENSG00000112499	SLC22A2	8.0678	2.25611	1.17276	-1.92377	0.0543834	0.381236	2.85293
ENSG00000175324	LSM1	3.67177	2.72023	1.60165	-1.69839	0.089434	NA	2.85216
ENSG00000102445	RUBCNL	7.56858	2.20016	1.12577	-1.95436	0.0506591	0.372137	2.84996
ENSG00000183087	GAS6	1354.58	0.789547	0.215351	-3.66633	0.000246055	0.0200545	2.84945
ENSG00000258484	SPESP1	3.46258	2.96945	1.85751	-1.59862	0.109905	NA	2.84764
ENSG00000093010	COMT	630.153	0.784476	0.213715	-3.67066	0.000241926	0.0200545	2.83691
ENSG00000153044	CENPH	2.07459	3.16555	2.07542	-1.52526	0.127195	NA	2.83485
ENSG00000174652	ZNF266	4.64629	2.4254	1.32854	-1.82561	0.0679089	0.421803	2.83304
ENSG00000132554	RGS22	8.8711	2.30688	1.22251	-1.887	0.0591598	0.398857	2.83279
ENSG00000100448	CTSG	5.51124	2.70849	1.5997	-1.69313	0.0904312	0.471404	2.8268
ENSG00000196378	ZNF34	13.5917	1.74508	0.77314	-2.25713	0.0239998	0.26486	2.82667
ENSG00000075223	SEMA3C	93.615	1.09952	0.366376	-3.00107	0.00269032	0.0895714	2.82598
ENSG00000231428	LINC00396	4.95409	2.79455	1.68752	-1.65601	0.09772	0.482903	2.82254
ENSG00000148541	FAM13C	15.2485	1.6611	0.714397	-2.32517	0.0200627	0.247982	2.81989
ENSG00000115318	LOXL3	5.30366	2.74718	1.64478	-1.67024	0.0948715	0.478933	2.81
ENSG00000198466	ZNF587	13.1621	2.0654	1.02411	-2.01677	0.0437197	0.348835	2.80754
ENSG00000144369	FAM171B	23.9157	2.0326	0.998643	-2.03536	0.0418148	0.342846	2.80228
ENSG00000117013	KCNQ4	15.4456	1.8444	0.852272	-2.1641	0.030457	0.297766	2.79668
ENSG00000155561	NUP205	33.3712	1.41789	0.556133	-2.54954	0.0107864	0.187306	2.78916
ENSG00000081181	ARG2	8.19302	2.1087	1.0644	-1.98111	0.0475791	0.360237	2.78893
ENSG00000159216	RUNX1	70.5219	1.21203	0.431865	-2.80649	0.00500844	0.130816	2.78802
ENSG00000115226	FNDC4	20.8773	1.58734	0.668244	-2.37539	0.0175303	0.232799	2.78771
ENSG00000275395	FCGBP	115.728	1.02979	0.332764	-3.09466	0.00197037	0.0771235	2.78606
ENSG00000171130	ATP6V0E2	26.2219	1.40851	0.550731	-2.55753	0.0105419	0.18555	2.78474
ENSG00000258920	FOXN3-AS1	15.4639	1.74553	0.781115	-2.23466	0.0254395	0.273113	2.78323
ENSG00000134253	TRIM45	15.2044	1.91634	0.910687	-2.10428	0.0353539	0.322288	2.78169
ENSG00000278126	AC139768.1	5.47142	2.33576	1.26345	-1.84872	0.064498	0.411245	2.78062
ENSG00000180155	LYNX1	75.3614	1.1073	0.37475	-2.95478	0.00312897	0.0984853	2.77335
ENSG00000148429	USP6NL	14.4913	1.85494	0.865084	-2.14423	0.0320146	0.305698	2.77249
ENSG00000166278	C2	10.3522	2.0303	1.00675	-2.01669	0.0437275	0.348835	2.75968
ENSG00000133805	AMPD3	6.44959	2.29672	1.23536	-1.85916	0.063005	0.407556	2.7575
ENSG00000233860	AC107072.2	3.43209	2.83051	1.75314	-1.61454	0.10641	NA	2.75414
ENSG00000287367	AC016583.2	4.7639	2.42687	1.35772	-1.78746	0.0738635	0.435212	2.74617
ENSG00000119714	GPR68	8.91358	2.27847	1.22248	-1.86382	0.0623475	0.405774	2.74597
ENSG00000089127	OAS1	14.6293	1.88912	0.897109	-2.10579	0.0352228	0.321874	2.74523
ENSG00000180113	TDRD6	6.76137	2.67606	1.60167	-1.67079	0.0947626	0.478733	2.73858
ENSG00000130590	SAMD10	3.18159	2.93775	1.87451	-1.56721	0.117066	NA	2.73673
ENSG00000043462	LCP2	23.0694	1.65103	0.720956	-2.29005	0.0220182	0.256523	2.73611
ENSG00000172057	ORMDL3	178.591	1.04347	0.343564	-3.03719	0.00238795	0.0846194	2.73595
ENSG00000123130	ACOT9	148.412	0.838729	0.243535	-3.44398	0.000573212	0.0353575	2.7189
ENSG00000172638	EFEMP2	139.966	0.906821	0.275939	-3.28632	0.00101507	0.0504505	2.71457
ENSG00000019169	MARCO	16.4001	2.21528	1.17606	-1.88364	0.059613	0.400036	2.71296
ENSG00000102053	ZC3H12B	22.1441	1.64559	0.72169	-2.28019	0.0225963	0.260612	2.70858
ENSG00000233928	AL591501.1	2.6584	3.05849	2.02084	-1.51348	0.130159	NA	2.70838
ENSG00000139292	LGR5	6.3964	2.287	1.24255	-1.84056	0.0656854	0.413981	2.70445
ENSG00000107242	PIP5K1B	7.74131	2.23504	1.19681	-1.86751	0.0618306	0.404696	2.70171
ENSG00000139329	LUM	401.782	1.23749	0.45536	-2.71761	0.00657549	0.148638	2.7003
ENSG00000163393	SLC22A15	5.94863	2.28587	1.24355	-1.83818	0.0660358	0.415009	2.69783
ENSG00000164106	SCRG1	314.925	1.02836	0.338597	-3.03712	0.00238848	0.0846194	2.69624
ENSG00000179136	LINC00670	59.9415	1.35938	0.530514	-2.56238	0.0103957	0.183915	2.69584
ENSG00000178700	DHFR2	12.9347	1.79769	0.836834	-2.14821	0.0316971	0.303716	2.69471
ENSG00000163430	FSTL1	1312.09	0.619655	0.151869	-4.08019	4.49994e-05	0.00687682	2.69351
ENSG00000129048	ACKR4	12.37	2.02634	1.02008	-1.98646	0.0469826	0.359376	2.69111
ENSG00000231419	LINC00689	6.78092	2.13529	1.11247	-1.91942	0.0549314	0.382836	2.69084
ENSG00000196182	STK40	167.677	0.984069	0.316012	-3.11402	0.00184555	0.0745613	2.69032
ENSG00000247095	MIR210HG	8.06961	2.40285	1.35603	-1.77197	0.0763988	0.440987	2.68378
ENSG00000272990	AC084036.1	2.8891	2.68212	1.63	-1.64547	0.0998724	NA	2.6836
ENSG00000131368	MRPS25	28.9867	1.69515	0.762966	-2.22179	0.0262973	0.276312	2.67849
ENSG00000151445	VIPAS39	41.0906	1.03877	0.34566	-3.00518	0.00265424	0.0892165	2.67593
ENSG00000077585	GPR137B	29.1368	1.42375	0.574484	-2.47831	0.0132006	0.204476	2.6758
ENSG00000182718	ANXA2	1738.03	0.538907	0.122579	-4.39639	1.10064e-05	0.00286934	2.67209
ENSG00000133250	ZNF414	12.5778	1.51408	0.635818	-2.38132	0.0172509	0.231413	2.66961
ENSG00000197136	PCNX3	10.8943	2.05842	1.05245	-1.95584	0.0504836	0.371865	2.66946
ENSG00000185730	ZNF696	7.46448	2.12168	1.10689	-1.91679	0.0552641	0.383518	2.66814
ENSG00000172986	GXYLT2	167.553	0.937964	0.295045	-3.17905	0.00147758	0.0639993	2.65486
ENSG00000278133	AC135050.6	61.468	1.26859	0.479004	-2.64838	0.00808775	0.160558	2.6541
ENSG00000164347	GFM2	4.95907	2.57051	1.52945	-1.68068	0.0928252	0.476082	2.65363
ENSG00000133316	WDR74	7.73634	2.19066	1.17191	-1.86931	0.061579	0.404198	2.65194
ENSG00000185274	GALNT17	35.9244	1.5011	0.629766	-2.38359	0.0171446	0.230434	2.65076
ENSG00000126603	GLIS2	186.67	1.1834	0.428832	-2.75959	0.00578739	0.139379	2.64788
ENSG00000172171	TEFM	4.12043	2.48653	1.44893	-1.71611	0.0861423	0.463477	2.64761
ENSG00000180139	ACTA2-AS1	23.0746	1.45971	0.603166	-2.42008	0.0155172	0.219224	2.64089
ENSG00000143126	CELSR2	7.14826	1.96371	0.982114	-1.99948	0.0455569	0.354831	2.63422
ENSG00000286214	AUXG01000058.1	7.04608	2.27894	1.25761	-1.81212	0.0699678	0.425879	2.63241
ENSG00000196664	TLR7	6.96581	2.26578	1.24572	-1.81886	0.0689332	0.423123	2.63187
ENSG00000131620	ANO1	355.084	0.681768	0.178997	-3.80883	0.000139624	0.0146529	2.62824
ENSG00000154096	THY1	35.9089	1.36138	0.540222	-2.52004	0.0117341	0.192553	2.62822
ENSG00000175356	SCUBE2	11.5149	2.03073	1.04071	-1.9513	0.0510219	0.372954	2.6242
ENSG00000269906	AL606834.1	5.92559	2.2861	1.26969	-1.80051	0.0717797	0.430009	2.61529
ENSG00000125650	PSPN	8.88398	2.49914	1.47724	-1.69176	0.0906921	0.471619	2.60517
ENSG00000130402	ACTN4	1471.85	0.68913	0.183028	-3.76515	0.000166447	0.0160825	2.60403
ENSG00000234883	MIR155HG	11.2064	2.00487	1.02413	-1.95763	0.0502731	0.371655	2.60365
ENSG00000100097	LGALS1	2542.82	0.604293	0.148895	-4.05851	4.93862e-05	0.00718283	2.60232
ENSG00000100427	MLC1	5.41239	2.56838	1.54765	-1.65953	0.0970087	0.480764	2.60225
ENSG00000161513	FDXR	21.0019	1.38616	0.559751	-2.47639	0.013272	0.205291	2.60191
ENSG00000158717	RNF166	4.9822	2.34503	1.32969	-1.76359	0.0778019	0.444577	2.60066
ENSG00000259446	AC055874.1	5.05597	2.55307	1.53341	-1.66496	0.0959198	0.479834	2.59926
ENSG00000132603	NIP7	21.9555	1.63878	0.735874	-2.22698	0.0259486	0.274107	2.59891
ENSG00000112759	SLC29A1	234.311	0.822471	0.242512	-3.39146	0.000695209	0.0392069	2.59727
ENSG00000204839	MROH6	3.84848	2.48078	1.4633	-1.69534	0.0900113	NA	2.59416
ENSG00000198453	ZNF568	7.63038	2.25789	1.25125	-1.8045	0.0711523	0.428558	2.59163
ENSG00000160233	LRRC3	9.56992	1.95276	0.983582	-1.98535	0.0471054	0.359376	2.59117
ENSG00000171345	KRT19	11.3522	1.83597	0.889345	-2.06441	0.0389793	0.333467	2.58719
ENSG00000103145	HCFC1R1	684.547	0.573142	0.137491	-4.16859	3.06486e-05	0.0052934	2.58693
ENSG00000095383	TBC1D2	8.71126	2.01194	1.03488	-1.94413	0.0518796	0.374282	2.58535
ENSG00000165948	IFI27L1	21.4834	1.60602	0.714697	-2.24714	0.0246312	0.268407	2.58331
ENSG00000181135	ZNF707	3.60256	2.70041	1.69351	-1.59457	0.11081	NA	2.58003
ENSG00000204439	C6orf47	4.8857	2.84517	1.85099	-1.53711	0.124267	0.526657	2.57671
ENSG00000152931	PART1	15.322	1.77417	0.84295	-2.10471	0.0353161	0.322288	2.57614
ENSG00000272123	AC008966.2	4.19393	2.52777	1.51726	-1.66601	0.0957116	0.479761	2.57588
ENSG00000168434	COG7	15.4418	1.77426	0.843521	-2.1034	0.0354311	0.322486	2.57377
ENSG00000079739	PGM1	156.309	0.87199	0.267624	-3.25827	0.00112095	0.0529017	2.57273
ENSG00000076685	NT5C2	9.32939	1.9225	0.965369	-1.99146	0.0464298	0.357893	2.56308
ENSG00000198842	DUSP27	39.8955	1.24494	0.474995	-2.62096	0.00876836	0.169207	2.56094
ENSG00000143641	GALNT2	287.807	0.723912	0.199759	-3.62392	0.000290169	0.022524	2.56073
ENSG00000167962	ZNF598	4.65018	2.27909	1.28258	-1.77696	0.0755747	0.439483	2.55628
ENSG00000213977	TAX1BP3	104.458	0.782327	0.226113	-3.4599	0.00054038	0.0341206	2.5561
ENSG00000138231	DBR1	25.1792	1.53226	0.666415	-2.29925	0.0214906	0.254721	2.55542
ENSG00000167840	ZNF232	6.81662	2.15043	1.16648	-1.84352	0.0652531	0.412865	2.54912
ENSG00000143387	CTSK	104.071	1.15669	0.423226	-2.73304	0.00627532	0.144994	2.54746
ENSG00000067445	TRO	18.9286	1.54449	0.676956	-2.28152	0.0225179	0.260404	2.5445
ENSG00000186767	SPIN4	33.5917	1.32309	0.526336	-2.51377	0.011945	0.194877	2.54405
ENSG00000099992	TBC1D10A	47.8224	1.25562	0.483751	-2.59559	0.00944275	0.174659	2.54251
ENSG00000162882	HAAO	52.8054	1.25098	0.481038	-2.60058	0.00930656	0.172834	2.541
ENSG00000140104	CLBA1	5.76061	2.33466	1.34085	-1.74118	0.0816523	0.452313	2.54019
ENSG00000072201	LNX1	12.22	1.86227	0.921736	-2.0204	0.0433422	0.348311	2.53844
ENSG00000198829	SUCNR1	3.35657	2.74067	1.7561	-1.56065	0.118605	NA	2.53757
ENSG00000119599	DCAF4	29.7019	1.39431	0.574382	-2.4275	0.0152032	0.21782	2.53496
ENSG00000262246	CORO7	7.73617	2.09213	1.1207	-1.86681	0.0619278	0.40514	2.52754
ENSG00000170390	DCLK2	49.0786	1.3861	0.570132	-2.4312	0.0150489	0.21782	2.52617
ENSG00000163191	S100A11	773.429	0.644699	0.167747	-3.84328	0.0001214	0.013419	2.5245
ENSG00000155275	TRMT44	8.45075	2.31844	1.33104	-1.74182	0.0815397	0.452313	2.52392
ENSG00000130045	NXNL2	11.4429	1.73862	0.826676	-2.10314	0.0354532	0.322486	2.5216
ENSG00000220660	AL023284.3	7.52892	1.97365	1.02182	-1.9315	0.0534211	0.378596	2.51105
ENSG00000119401	TRIM32	40.6697	1.17837	0.439999	-2.67813	0.00740351	0.154411	2.5106
ENSG00000135480	KRT7	21.7506	1.86951	0.934685	-2.00015	0.0454844	0.354831	2.50914
ENSG00000166794	PPIB	3.18154	2.60677	1.62691	-1.60228	0.109094	NA	2.50824
ENSG00000166401	SERPINB8	6.57282	2.27748	1.29893	-1.75335	0.079542	0.448768	2.50387
ENSG00000188542	DUSP28	21.8905	1.63078	0.747762	-2.18089	0.0291918	0.291643	2.50283
ENSG00000173171	MTX1	4.2102	2.73649	1.76878	-1.54711	0.121837	0.522272	2.50176
ENSG00000168528	SERINC2	2.95483	2.99285	2.05866	-1.45378	0.146007	NA	2.5009
ENSG00000101493	ZNF516	25.3327	1.36036	0.557937	-2.43821	0.0147604	0.216911	2.4907
ENSG00000073711	PPP2R3A	52.6597	1.1475	0.423948	-2.7067	0.00679557	0.150284	2.48752
ENSG00000218175	AC016739.1	57.5469	1.12795	0.412561	-2.73402	0.00625661	0.144994	2.48562
ENSG00000212719	LINC02693	19.452	1.52156	0.671163	-2.26705	0.0233872	0.263145	2.4817
ENSG00000143179	UCK2	30.9262	1.5605	0.700361	-2.22813	0.0258717	0.274107	2.47678
ENSG00000170275	CRTAP	990.886	0.531311	0.125208	-4.24341	2.20148e-05	0.00416684	2.47446
ENSG00000165533	TTC8	20.2477	1.42057	0.601755	-2.36071	0.01824	0.237393	2.47034
ENSG00000116903	EXOC8	40.2044	1.45541	0.626725	-2.32224	0.0202201	0.248083	2.46577
ENSG00000235954	TTC28-AS1	3.87193	2.4882	1.52342	-1.6333	0.102406	NA	2.46251
ENSG00000141040	ZNF287	21.0879	1.47658	0.642285	-2.29895	0.0215079	0.254721	2.46205
ENSG00000136999	CCN3	2392.65	1.06112	0.376256	-2.82021	0.00479925	0.126548	2.46055
ENSG00000115107	STEAP3	14.4624	1.76007	0.857495	-2.05257	0.0401139	0.338222	2.4583
ENSG00000170915	PAQR8	17.0848	1.67498	0.790759	-2.11819	0.0341587	0.316759	2.45636
ENSG00000138074	SLC5A6	10.5107	1.90713	0.979527	-1.94699	0.0515355	0.374122	2.45618
ENSG00000005882	PDK2	12.1659	1.84327	0.926132	-1.99029	0.0465595	0.358358	2.45521
ENSG00000258017	AC011603.3	5.65512	2.17541	1.21987	-1.78332	0.0745341	0.437186	2.45309
ENSG00000196943	NOP9	5.99414	2.18877	1.23363	-1.77425	0.0760211	0.440597	2.44938
ENSG00000063660	GPC1	93.6526	1.19376	0.456186	-2.61682	0.0088752	0.169611	2.44938
ENSG00000122126	OCRL	72.6022	1.26527	0.501238	-2.52429	0.0115932	0.192422	2.44931
ENSG00000141994	DUS3L	7.697	2.01277	1.0765	-1.86974	0.0615202	0.404198	2.43743
ENSG00000111667	USP5	101.198	0.840881	0.261044	-3.22122	0.00127644	0.0585934	2.43351
ENSG00000091137	SLC26A4	17.0487	1.49475	0.66026	-2.26388	0.0235816	0.263634	2.43259
ENSG00000196604	POTEF	2.47655	2.41146	1.45783	-1.65415	0.098098	NA	2.43157
ENSG00000171817	ZNF540	4.38193	2.36339	1.40976	-1.67645	0.093651	0.477856	2.43071
ENSG00000124171	PARD6B	6.28583	2.1582	1.21183	-1.78094	0.0749228	0.437623	2.42881
ENSG00000198768	APCDD1L	26.2238	1.70752	0.82341	-2.07372	0.0381053	0.332029	2.423
ENSG00000187624	C17orf97	7.43653	2.2991	1.34953	-1.70363	0.0884509	0.467821	2.42164
ENSG00000146072	TNFRSF21	27.7745	1.39056	0.589076	-2.36058	0.0182465	0.237393	2.41793
ENSG00000142227	EMP3	99.4342	1.05245	0.375385	-2.80365	0.00505274	0.131476	2.41692
ENSG00000168612	ZSWIM1	13.9231	1.83726	0.93082	-1.97381	0.0484036	0.363928	2.41622
ENSG00000012048	BRCA1	11.3994	1.82062	0.918989	-1.98111	0.0475786	0.360237	2.40793
ENSG00000167984	NLRC3	6.0868	2.34056	1.39739	-1.67495	0.0939448	0.477976	2.40405
ENSG00000167182	SP2	58.0115	1.28199	0.518544	-2.47229	0.0134251	0.206716	2.39999
ENSG00000188738	FSIP2	6.73702	2.0103	1.08736	-1.84879	0.0644883	0.411245	2.39331
ENSG00000104903	LYL1	23.83	1.72903	0.847567	-2.04	0.0413505	0.341915	2.39215
ENSG00000111335	OAS2	8.76236	2.04419	1.11871	-1.82728	0.0676583	0.421292	2.39104
ENSG00000177551	NHLH2	8.0573	2.18787	1.25395	-1.74478	0.0810224	0.45177	2.38783
ENSG00000077157	PPP1R12B	3251.48	0.595802	0.152999	-3.89416	9.8539e-05	0.0118392	2.38702
ENSG00000034533	ASTE1	11.721	1.74782	0.865724	-2.01891	0.043497	0.348587	2.37972
ENSG00000244265	SIAH2-AS1	3.6866	2.59114	1.67031	-1.55129	0.120833	NA	2.37819
ENSG00000166444	DENND2B	16.6072	1.70414	0.831008	-2.05069	0.0402969	0.338302	2.37681
ENSG00000128965	CHAC1	19.839	1.79213	0.903359	-1.98385	0.0472729	0.359477	2.37526
ENSG00000107796	ACTA2	446.033	0.823923	0.256612	-3.21077	0.00132378	0.0592774	2.3714
ENSG00000176971	FIBIN	753.456	0.801255	0.245492	-3.26388	0.00109897	0.0527239	2.37093
ENSG00000178921	PFAS	7.62519	2.05671	1.13735	-1.80833	0.0705553	0.427233	2.36824
ENSG00000221821	C6orf226	38.4992	1.061	0.385124	-2.75495	0.00587015	0.140269	2.36746
ENSG00000120992	LYPLA1	44.8197	1.28606	0.526476	-2.44276	0.0145753	0.215618	2.36169
ENSG00000134864	GGACT	4.12408	2.57448	1.66052	-1.55041	0.121044	0.521831	2.36094
ENSG00000151576	QTRT2	26.9105	1.65357	0.794228	-2.08198	0.0373439	0.329911	2.36094
ENSG00000198502	HLA-DRB5	55.7662	1.29501	0.533345	-2.42808	0.0151788	0.21782	2.35531
ENSG00000118523	CCN2	5881.71	0.977185	0.338586	-2.88608	0.00390079	0.111358	2.35389
ENSG00000049883	PTCD2	12.5982	1.65861	0.801535	-2.06929	0.0385185	0.332722	2.34583
ENSG00000205084	TMEM231	20.3015	1.4995	0.679511	-2.20674	0.0273322	0.281834	2.34421
ENSG00000176658	MYO1D	1110.07	0.676276	0.188907	-3.57995	0.000343657	0.0251234	2.34254
ENSG00000236682	MAP3K2-DT	14.8531	1.57958	0.740832	-2.13217	0.0329932	0.310095	2.34026
ENSG00000130311	DDA1	83.1831	1.1375	0.434259	-2.6194	0.00880838	0.169611	2.33768
ENSG00000164048	ZNF589	8.59374	2.11835	1.20532	-1.75751	0.0788312	0.446947	2.33718
ENSG00000068079	IFI35	19.5471	1.43993	0.637706	-2.25798	0.0239469	0.264782	2.33376
ENSG00000258227	CLEC5A	7.23075	1.92359	1.02791	-1.87137	0.061294	0.404198	2.33251
ENSG00000151388	ADAMTS12	8.2378	2.06703	1.15938	-1.78287	0.0746075	0.437186	2.32999
ENSG00000235904	RBMS3-AS3	12.1901	1.90455	1.0119	-1.88216	0.0598145	0.400998	2.32963
ENSG00000168228	ZCCHC4	13.3598	1.92041	1.02599	-1.87177	0.0612381	0.404198	2.32942
ENSG00000144485	HES6	22.8842	1.68965	0.831207	-2.03277	0.0420757	0.342846	2.32491
ENSG00000087995	METTL2A	5.14159	2.1033	1.19738	-1.75658	0.0789887	0.447028	2.31876
ENSG00000255366	AC120036.4	5.40132	2.47619	1.57502	-1.57216	0.115914	0.512997	2.31738
ENSG00000010539	ZNF200	9.7419	1.81817	0.940234	-1.93374	0.0531448	0.378109	2.31733
ENSG00000124613	ZNF391	9.1077	1.92624	1.03522	-1.86071	0.0627851	0.406728	2.31562
ENSG00000102977	ACD	13.9348	1.78721	0.915429	-1.95232	0.0509004	0.372901	2.31136
ENSG00000164342	TLR3	13.3584	1.79702	0.924007	-1.94481	0.0517982	0.374122	2.3104
ENSG00000272807	AC007038.1	5.81872	2.25361	1.34796	-1.67187	0.0945507	0.478412	2.30845
ENSG00000213058	AL365357.1	16.1016	1.65579	0.808702	-2.04747	0.0406123	0.339468	2.30377
ENSG00000139668	WDFY2	23.9536	1.47658	0.670004	-2.20383	0.0275362	0.28243	2.3036
ENSG00000105568	PPP2R1A	89.1709	0.955818	0.33118	-2.8861	0.0039005	0.111358	2.30245
ENSG00000232818	RPS2P32	6.504	2.21507	1.31216	-1.68812	0.091389	0.473817	2.3017
ENSG00000184988	TMEM106A	12.9658	1.90263	1.01852	-1.86803	0.0617574	0.4046	2.30088
ENSG00000177054	ZDHHC13	12.1037	1.83446	0.958985	-1.91291	0.0557591	0.385722	2.29983
ENSG00000064490	RFXANK	11.5643	2.04565	1.15034	-1.7783	0.0753542	0.438987	2.29704
ENSG00000159251	ACTC1	30.6635	1.3101	0.552547	-2.37101	0.0177394	0.233879	2.29406
ENSG00000271882	AP001330.4	4.29218	2.69671	1.83335	-1.47091	0.141314	0.554857	2.2917
ENSG00000162408	NOL9	80.316	0.940672	0.323963	-2.90364	0.00368852	0.107747	2.28879
ENSG00000073464	CLCN4	18.085	1.60322	0.770569	-2.08057	0.0374735	0.330054	2.28664
ENSG00000131148	EMC8	44.4416	1.17113	0.461489	-2.53771	0.0111579	0.189566	2.28653
ENSG00000166452	AKIP1	87.1975	1.10056	0.417583	-2.63555	0.00840001	0.165279	2.28446
ENSG00000162755	KLHDC9	7.88002	1.99731	1.1095	-1.80019	0.0718305	0.430018	2.2843
ENSG00000176994	SMCR8	8.91149	1.9966	1.10898	-1.8004	0.0717978	0.430009	2.28389
ENSG00000183691	NOG	3.21002	2.38459	1.4955	-1.59451	0.110822	NA	2.27818
ENSG00000179954	SSC5D	53.7901	1.27158	0.528734	-2.40496	0.0161744	0.224605	2.27762
ENSG00000134590	RTL8C	486.47	0.671134	0.190105	-3.53034	0.00041503	0.0285297	2.26972
ENSG00000164758	MED30	20.6144	1.39816	0.620273	-2.25411	0.0241891	0.265432	2.25997
ENSG00000139131	YARS2	10.3062	1.82638	0.963048	-1.89646	0.0578997	0.393314	2.25982
ENSG00000198517	MAFK	6.52456	2.20205	1.31633	-1.67287	0.0943526	0.478344	2.25764
ENSG00000188636	RTL6	3.33376	2.39891	1.52154	-1.57663	0.11488	NA	2.25439
ENSG00000070404	FSTL3	103.905	0.964881	0.340645	-2.83251	0.00461835	0.123906	2.25349
ENSG00000237753	AC079922.2	4.0582	2.23945	1.35618	-1.65129	0.0986789	NA	2.25239
ENSG00000125484	GTF3C4	49.2077	1.11077	0.42759	-2.59774	0.00938391	0.173804	2.25221
ENSG00000233514	AL356653.1	2.73381	2.34338	1.46497	-1.59961	0.109686	NA	2.24929
ENSG00000196151	WDSUB1	15.7122	1.57182	0.754462	-2.08336	0.0372184	0.329257	2.24651
ENSG00000172301	COPRS	379.867	0.621671	0.169497	-3.66774	0.000244707	0.0200545	2.24507
ENSG00000287268	AL050350.1	12.3833	1.65453	0.821441	-2.01418	0.0439909	0.349524	2.24459
ENSG00000237489	C10orf143	3.40118	2.35362	1.48019	-1.59008	0.111817	NA	2.23945
ENSG00000170558	CDH2	426.78	0.694245	0.202187	-3.43367	0.000595461	0.0359279	2.23904
ENSG00000182916	TCEAL7	28.5493	1.32666	0.572848	-2.3159	0.0205639	0.249895	2.23793
ENSG00000137802	MAPKBP1	6.3117	2.09734	1.22226	-1.71596	0.0861694	0.463477	2.23293
ENSG00000188916	INSYN2A	22.2696	1.71479	0.87496	-1.95985	0.0500128	0.370524	2.23081
ENSG00000111652	COPS7A	156.427	0.835891	0.272367	-3.06898	0.00214789	0.0794638	2.23015
ENSG00000110514	MADD	16.996	1.6138	0.792556	-2.0362	0.0417302	0.342846	2.22632
ENSG00000267060	PTGES3L	9.0002	2.09603	1.22387	-1.71263	0.0867807	0.464463	2.2251
ENSG00000171533	MAP6	41.4937	1.2329	0.510412	-2.4155	0.0157135	0.220419	2.22382
ENSG00000174928	C3orf33	5.71299	2.18839	1.3161	-1.66279	0.0963553	0.4805	2.22368
ENSG00000099282	TSPAN15	5.27429	2.26276	1.39264	-1.62479	0.104206	0.494613	2.22227
ENSG00000234444	ZNF736	16.2454	1.75598	0.912579	-1.92419	0.0543307	0.381236	2.22123
ENSG00000167487	KLHL26	49.0581	1.52732	0.725273	-2.10585	0.0352171	0.321874	2.21957
ENSG00000197253	TPSB2	8.23759	1.93881	1.07634	-1.8013	0.0716556	0.429716	2.21945
ENSG00000163075	CFAP221	5.14754	2.03932	1.17102	-1.74149	0.0815972	0.452313	2.21944
ENSG00000163171	CDC42EP3	306.808	0.699254	0.20569	-3.39955	0.000674957	0.0386966	2.21714
ENSG00000103174	NAGPA	11.779	1.73825	0.898539	-1.93453	0.0530484	0.377792	2.21683
ENSG00000277734	TRAC	13.2949	1.54938	0.744761	-2.08037	0.0374913	0.330054	2.20953
ENSG00000067646	ZFY	26.8044	1.60844	0.792367	-2.02992	0.0423649	0.343922	2.20838
ENSG00000172458	IL17D	32.978	1.45562	0.67249	-2.16453	0.030424	0.297711	2.20786
ENSG00000241852	C8orf58	8.64384	1.92799	1.0702	-1.80151	0.0716219	0.4297	2.20746
ENSG00000178038	ALS2CL	7.88222	2.06123	1.19649	-1.72273	0.0849375	0.461024	2.20737
ENSG00000214106	PAXIP1-AS2	18.9193	1.73363	0.89782	-1.93094	0.0534908	0.378657	2.2047
ENSG00000164266	SPINK1	8.85122	2.00909	1.14781	-1.75038	0.0800529	0.449448	2.20322
ENSG00000213928	IRF9	36.7259	1.18889	0.484093	-2.45592	0.0140526	0.211739	2.20212
ENSG00000174370	C11orf45	5.32354	2.26133	1.4011	-1.61397	0.106534	0.498639	2.19917
ENSG00000155629	PIK3AP1	21.0935	1.91625	1.06262	-1.80332	0.0713374	0.428605	2.19733
ENSG00000104549	SQLE	33.0455	1.16707	0.471334	-2.47609	0.0132829	0.205291	2.19024
ENSG00000268516	AC020915.3	3.22914	2.59322	1.77119	-1.46411	0.143164	NA	2.18911
ENSG00000122574	WIPF3	16.3869	1.50319	0.712853	-2.10869	0.0349711	0.321273	2.18908
ENSG00000122176	FMOD	1243.09	0.641035	0.180693	-3.54766	0.000388676	0.0272606	2.18619
ENSG00000152240	HAUS1	19.0185	1.6131	0.802105	-2.01108	0.0443166	0.351102	2.18323
ENSG00000244682	FCGR2C	10.3128	2.03921	1.18479	-1.72116	0.0852226	0.46123	2.18082
ENSG00000136367	ZFHX2	9.84232	1.92661	1.07919	-1.78524	0.0742227	0.436584	2.17603
ENSG00000224116	INHBA-AS1	2.67514	2.77957	2.00195	-1.38843	0.165006	NA	2.17502
ENSG00000118508	RAB32	69.2958	1.00907	0.374181	-2.69674	0.00700214	0.150762	2.17431
ENSG00000239880	AC068760.1	11.0925	1.79784	0.963325	-1.86628	0.0620016	0.405431	2.17106
ENSG00000102572	STK24	2.96473	2.63297	1.83161	-1.43752	0.15057	NA	2.16499
ENSG00000168329	CX3CR1	10.0116	2.05486	1.20639	-1.70331	0.0885097	0.467821	2.16379
ENSG00000181649	PHLDA2	53.5267	1.30202	0.567671	-2.29362	0.0218121	0.255653	2.16305
ENSG00000064886	CHI3L2	9.87252	2.01528	1.16821	-1.72509	0.0845107	0.459357	2.16257
ENSG00000178966	RMI1	7.8177	1.89248	1.05249	-1.7981	0.0721612	0.430878	2.16064
ENSG00000109738	GLRB	24.6428	1.30497	0.570413	-2.28776	0.0221517	0.257418	2.15919
ENSG00000250067	YJEFN3	3.97464	2.43019	1.60267	-1.51633	0.129435	NA	2.15789
ENSG00000225442	MPRIP-AS1	9.44294	2.05648	1.21037	-1.69905	0.0893104	0.469241	2.15745
ENSG00000204650	LINC02210	8.27313	1.97409	1.13283	-1.74262	0.0814006	0.452313	2.15052
ENSG00000273702	AC091271.1	5.6495	1.85345	1.02049	-1.81624	0.0693336	0.424127	2.14825
ENSG00000090339	ICAM1	8.7849	1.88777	1.05221	-1.7941	0.0727976	0.432352	2.14806
ENSG00000143390	RFX5	17.5567	1.64608	0.838831	-1.96235	0.0497219	0.368962	2.14559
ENSG00000162706	CADM3	7.88172	2.12233	1.28093	-1.65686	0.0975476	0.482569	2.14521
ENSG00000142528	ZNF473	7.75485	1.99581	1.15619	-1.72619	0.0843124	0.458459	2.14372
ENSG00000261064	LINC02256	6.39616	2.09705	1.25713	-1.66813	0.09529	0.479721	2.14099
ENSG00000144712	CAND2	7.74916	2.20814	1.37106	-1.61053	0.107282	0.499262	2.14074
ENSG00000049167	ERCC8	4.88586	2.22531	1.38928	-1.60177	0.109206	0.50121	2.1402
ENSG00000174915	PTDSS2	24.904	1.42664	0.663782	-2.14926	0.0316139	0.303551	2.14013
ENSG00000164220	F2RL2	4.47201	2.40047	1.57988	-1.5194	0.128661	0.533526	2.13775
ENSG00000185947	ZNF267	24.1195	1.34331	0.60194	-2.23164	0.0256388	0.273976	2.13735
ENSG00000176293	ZNF135	12.3758	1.70208	0.889466	-1.9136	0.0556714	0.38557	2.13504
ENSG00000143882	ATP6V1C2	4.87091	2.29215	1.46329	-1.56643	0.117248	0.515313	2.13375
ENSG00000127415	IDUA	6.83245	1.83555	1.00951	-1.81826	0.0690248	0.423309	2.13107
ENSG00000211450	SELENOH	17.3919	1.37965	0.63088	-2.18687	0.0287522	0.289766	2.1265
ENSG00000033100	CHPF2	38.5531	1.31247	0.581638	-2.2565	0.024039	0.265057	2.125
ENSG00000158156	XKR8	15.2212	1.6216	0.823924	-1.96815	0.049051	0.366693	2.12325
ENSG00000183155	RABIF	18.7479	1.55746	0.771076	-2.01985	0.0433985	0.348311	2.12208
ENSG00000164941	INTS8	6.00807	2.07975	1.24763	-1.66697	0.0955211	0.479761	2.12114
ENSG00000114013	CD86	23.6716	1.63305	0.834131	-1.95779	0.050255	0.371655	2.12104
ENSG00000060688	SNRNP40	10.4868	1.72634	0.915916	-1.88483	0.0594533	0.399901	2.11619
ENSG00000232906	AC092685.1	3.10335	2.7546	2.01073	-1.36995	0.170703	NA	2.11487
ENSG00000131351	HAUS8	10.6559	1.81269	0.994237	-1.8232	0.0682733	0.422436	2.11314
ENSG00000157326	DHRS4	6.9282	2.13448	1.30691	-1.63323	0.102421	0.49058	2.1123
ENSG00000172156	CCL11	6.92439	2.29921	1.4814	-1.55206	0.120648	0.521831	2.11178
ENSG00000102543	CDADC1	25.4089	1.37918	0.633452	-2.17725	0.0294621	0.292711	2.11116
ENSG00000203706	SERTAD4-AS1	99.0668	0.944388	0.342562	-2.75684	0.00583631	0.140001	2.10963
ENSG00000196263	ZNF471	21.1367	1.32112	0.591175	-2.23474	0.0254343	0.273113	2.10664
ENSG00000083817	ZNF416	3.53623	2.5019	1.71249	-1.46098	0.144022	NA	2.10553
ENSG00000241468	ATP5MF	167.564	0.723497	0.224055	-3.2291	0.0012418	0.0575487	2.10244
ENSG00000156049	GNA14	5.71557	2.13727	1.31535	-1.62487	0.104191	0.494613	2.09917
ENSG00000169105	CHST14	81.7297	1.05053	0.408228	-2.57338	0.010071	0.180715	2.09782
ENSG00000114988	LMAN2L	32.2136	1.22946	0.52738	-2.33126	0.0197395	0.246825	2.09582
ENSG00000067715	SYT1	4.13538	2.64012	1.88542	-1.40028	0.161429	0.581978	2.09102
ENSG00000099864	PALM	30.8194	1.57389	0.79266	-1.98559	0.0470792	0.359376	2.08883
ENSG00000152684	PELO	74.5009	1.13549	0.464505	-2.44452	0.0145045	0.215261	2.0876
ENSG00000085644	ZNF213	12.3572	1.66514	0.870536	-1.91277	0.0557771	0.385722	2.08732
ENSG00000165300	SLITRK5	12.8339	1.81901	1.00873	-1.80327	0.0713463	0.428605	2.08573
ENSG00000205060	SLC35B4	29.2431	1.31209	0.588746	-2.22862	0.0258389	0.274107	2.08325
ENSG00000197563	PIGN	25.691	1.60303	0.818808	-1.95776	0.0502583	0.371655	2.082
ENSG00000260464	AL049796.1	4.10452	2.15362	1.34135	-1.60556	0.108371	0.500404	2.07843
ENSG00000277203	F8A1	8.58412	1.79694	0.991899	-1.81161	0.0700458	0.426166	2.07478
ENSG00000182134	TDRKH	4.16492	2.32776	1.53134	-1.52008	0.12849	0.532978	2.07434
ENSG00000197483	ZNF628	2.71566	2.38158	1.59227	-1.49572	0.134727	NA	2.07328
ENSG00000168306	ACOX2	26.1971	1.48697	0.725305	-2.05013	0.040352	0.338316	2.07303
ENSG00000164715	LMTK2	5.06567	1.88805	1.07835	-1.75087	0.0799675	0.449151	2.07136
ENSG00000007350	TKTL1	2.63672	2.18487	1.37764	-1.58595	0.112751	NA	2.07099
ENSG00000109618	SEPSECS	12.5349	1.72655	0.929318	-1.85787	0.0631878	0.408094	2.07077
ENSG00000164691	TAGAP	7.75726	2.0949	1.28655	-1.62831	0.10346	0.492763	2.06396
ENSG00000247199	AC011346.1	6.04883	2.14083	1.33482	-1.60383	0.108751	0.500538	2.06283
ENSG00000226200	SGMS1-AS1	4.55227	2.44198	1.66738	-1.46456	0.14304	0.558063	2.06236
ENSG00000138399	FASTKD1	17.259	1.61294	0.832475	-1.93752	0.0526812	0.377148	2.06189
ENSG00000128739	SNRPN	700.182	0.682632	0.206639	-3.3035	0.000954849	0.0479078	2.06159
ENSG00000196972	SMIM10L2B	23.1845	1.43304	0.685232	-2.09132	0.0364996	0.326222	2.0603
ENSG00000108823	SGCA	170.368	0.799346	0.265941	-3.00573	0.00264944	0.0892165	2.05979
ENSG00000172733	PURG	4.15766	2.25942	1.46345	-1.5439	0.122613	0.523556	2.05938
ENSG00000287232	AC079848.2	2.42623	2.84795	2.16936	-1.31281	0.189247	NA	2.05899
ENSG00000113273	ARSB	12.9047	1.56044	0.789063	-1.97759	0.0479748	0.361828	2.05821
ENSG00000237854	LINC00674	7.63273	1.86543	1.06206	-1.75642	0.079017	0.447028	2.05622
ENSG00000022267	FHL1	2944.25	0.628135	0.181463	-3.4615	0.000537172	0.0341206	2.05393
ENSG00000148948	LRRC4C	9.92114	1.81142	1.01244	-1.78916	0.0735885	0.434333	2.05268
ENSG00000171714	ANO5	26.7076	1.61536	0.837418	-1.92898	0.0537336	0.379152	2.05111
ENSG00000068784	SRBD1	35.6324	1.32636	0.606462	-2.18705	0.0287391	0.289766	2.04462
ENSG00000130005	GAMT	20.4181	1.41366	0.673374	-2.09936	0.0357849	0.322779	2.04457
ENSG00000177096	PHETA2	16.4509	1.46512	0.714509	-2.05052	0.0403136	0.338302	2.04318
ENSG00000242612	DECR2	21.7208	1.25857	0.557494	-2.25755	0.0239735	0.264782	2.03922
ENSG00000128591	FLNC	248.432	0.772012	0.253328	-3.04747	0.00230774	0.0833171	2.03565
ENSG00000134575	ACP2	35.0009	1.41709	0.678048	-2.08995	0.0366224	0.326669	2.03529
ENSG00000075188	NUP37	28.833	1.40006	0.664708	-2.10627	0.0351808	0.321874	2.03525
ENSG00000213300	HNRNPA3P6	14.5692	1.92755	1.13117	-1.70404	0.0883736	0.467821	2.03102
ENSG00000165804	ZNF219	6.90559	1.88283	1.08891	-1.72909	0.0837928	0.457389	2.02742
ENSG00000239713	APOBEC3G	14.623	1.83636	1.04483	-1.75758	0.0788195	0.446947	2.02618
ENSG00000140521	POLG	16.063	1.4796	0.730199	-2.02629	0.0427348	0.345701	2.02589
ENSG00000147166	ITGB1BP2	18.3869	1.42357	0.686287	-2.07431	0.0380507	0.332029	2.02095
ENSG00000287024	AL022162.1	10.3588	1.77706	0.990935	-1.79332	0.0729217	0.432615	2.02078
ENSG00000080986	NDC80	8.74706	1.92451	1.13341	-1.69799	0.0895098	0.469361	2.01714
ENSG00000187715	KBTBD12	3.05907	2.67826	1.98595	-1.34861	0.177464	NA	2.01108
ENSG00000204564	C6orf136	17.4024	1.54711	0.791573	-1.95448	0.0506449	0.372137	2.00423
ENSG00000153982	GDPD1	5.50196	1.93866	1.15256	-1.68205	0.0925599	0.475299	2.00376
ENSG00000141696	P3H4	34.0548	1.30055	0.595196	-2.18508	0.0288833	0.290451	2.00201
ENSG00000213722	DDAH2	506.183	0.641797	0.190616	-3.36696	0.00076002	0.0415067	2.00188
ENSG00000260604	AL590004.3	6.10066	1.72413	0.948191	-1.81834	0.0690124	0.423309	2.00184
ENSG00000231760	AL355312.2	2.89276	2.63405	1.93773	-1.35934	0.174038	NA	2.00018
ENSG00000126453	BCL2L12	17.397	1.45255	0.71429	-2.03356	0.0419964	0.342846	1.99985
ENSG00000149313	AASDHPPT	40.316	1.24495	0.554752	-2.24416	0.0248218	0.27005	1.99836
ENSG00000149262	INTS4	20.8232	1.53763	0.785805	-1.95676	0.0503758	0.371865	1.9955
ENSG00000118690	ARMC2	8.25064	2.11784	1.34104	-1.57925	0.114279	0.509636	1.99507
ENSG00000099338	CATSPERG	4.01716	2.6526	1.96522	-1.34977	0.177089	NA	1.99424
ENSG00000102178	UBL4A	59.5528	0.964995	0.367193	-2.62803	0.00858812	0.167393	1.99378
ENSG00000083093	PALB2	12.9975	1.5612	0.806326	-1.93618	0.0528451	0.377205	1.99364
ENSG00000113638	TTC33	30.2456	1.41602	0.68648	-2.06273	0.0391385	0.333813	1.9929
ENSG00000203727	SAMD5	8.2714	1.95542	1.17388	-1.66578	0.0957579	0.479761	1.99223
ENSG00000249859	PVT1	7.1347	2.1187	1.34493	-1.57532	0.115181	0.511098	1.98865
ENSG00000134901	POGLUT2	12.7767	1.64264	0.878986	-1.86879	0.0616516	0.404208	1.98769
ENSG00000182566	CLEC4G	4.46298	2.85028	2.22826	-1.27915	0.200844	0.624812	1.98705
ENSG00000104312	RIPK2	30.0002	1.37079	0.653217	-2.09852	0.0358591	0.322779	1.98134
ENSG00000188735	TMEM120B	26.5123	1.39381	0.67161	-2.07533	0.0379562	0.331925	1.98021
ENSG00000247157	LINC01252	14.3967	1.59229	0.836814	-1.9028	0.057067	0.391313	1.98019
ENSG00000135766	EGLN1	3.16575	2.12349	1.35427	-1.568	0.116882	NA	1.97963
ENSG00000103353	UBFD1	49.0266	1.18458	0.514794	-2.30108	0.0213871	0.254609	1.97807
ENSG00000226409	AL450332.1	5.6046	2.02468	1.25138	-1.61796	0.105672	0.497394	1.97617
ENSG00000103043	VAC14	6.58026	1.70226	0.936313	-1.81804	0.0690573	0.423321	1.97597
ENSG00000166002	SMCO4	30.9652	1.25118	0.56361	-2.21994	0.0264226	0.276996	1.9744
ENSG00000159784	FAM131B	3.95725	1.97988	1.20679	-1.64062	0.100876	NA	1.97238
ENSG00000188092	GPR89B	8.95669	1.80307	1.03318	-1.74517	0.0809559	0.451581	1.96851
ENSG00000165185	KIAA1958	12.8688	1.5489	0.802502	-1.93009	0.0535952	0.378979	1.96846
ENSG00000168301	KCTD6	9.03098	1.77128	1.00344	-1.7652	0.0775301	0.443943	1.96706
ENSG00000225751	AC087501.1	3.38215	2.59491	1.91225	-1.35699	0.174784	NA	1.96564
ENSG00000274341	AC005899.7	2.81616	2.58597	1.90448	-1.35784	0.174515	NA	1.9606
ENSG00000164176	EDIL3	626.875	0.626491	0.185721	-3.37329	0.000742767	0.0410512	1.96038
ENSG00000099889	ARVCF	30.5136	1.20772	0.534792	-2.25829	0.0239274	0.264782	1.95783
ENSG00000165832	TRUB1	43.0231	1.17991	0.515126	-2.29053	0.0219907	0.256523	1.95601
ENSG00000181458	TMEM45A	84.9929	1.03506	0.416921	-2.48262	0.0130419	0.203163	1.95073
ENSG00000180979	LRRC57	13.0509	1.63619	0.884317	-1.85023	0.0642804	0.410996	1.95021
ENSG00000274248	AJ011932.1	6.28531	2.071	1.31362	-1.57656	0.114898	0.510627	1.9461
ENSG00000130203	APOE	36.9076	1.51301	0.777874	-1.94506	0.0517681	0.374122	1.94564
ENSG00000109062	SLC9A3R1	29.4854	1.60361	0.856606	-1.87205	0.0611995	0.404198	1.94558
ENSG00000044446	PHKA2	8.03615	1.82878	1.06726	-1.71353	0.086615	0.464213	1.94291
ENSG00000168234	TTC39C	8.66886	1.90326	1.14184	-1.66683	0.0955482	0.479761	1.9409
ENSG00000115353	TACR1	6.46183	2.05099	1.29493	-1.58387	0.113224	0.509168	1.94036
ENSG00000156502	SUPV3L1	22.5816	1.37398	0.665877	-2.06341	0.0390738	0.333467	1.93472
ENSG00000132429	POPDC3	3.20827	2.68017	2.04415	-1.31114	0.189812	NA	1.93421
ENSG00000234327	AC012146.1	9.11922	2.1491	1.40688	-1.52756	0.126621	0.530406	1.9288
ENSG00000269976	AC012065.3	2.93584	2.46807	1.77928	-1.38711	0.165407	NA	1.92867
ENSG00000169857	AVEN	48.6112	1.08359	0.452485	-2.39475	0.0166316	0.227299	1.92778
ENSG00000198093	ZNF649	15.2195	1.61551	0.872723	-1.85111	0.0641531	0.410915	1.92695
ENSG00000171224	FAM241B	3.12137	2.17725	1.44246	-1.5094	0.131197	NA	1.9205
ENSG00000235961	PNMA6A	19.6634	1.38518	0.678192	-2.04246	0.0411062	0.341204	1.91999
ENSG00000166860	ZBTB39	16.8819	1.58222	0.84574	-1.87082	0.0613706	0.404198	1.91772
ENSG00000143198	MGST3	1280.5	0.594011	0.173076	-3.43208	0.000598969	0.0359824	1.91426
ENSG00000162639	HENMT1	8.13805	1.83546	1.08512	-1.69148	0.0907452	0.471718	1.91287
ENSG00000243679	AC018638.5	2.16555	2.65441	2.02678	-1.30967	0.190307	NA	1.91262
ENSG00000151917	BEND6	6.8984	1.96238	1.2141	-1.61632	0.106025	0.497753	1.91252
ENSG00000173218	VANGL1	44.5972	1.20438	0.540552	-2.22806	0.0258766	0.274107	1.91146
ENSG00000255920	CCND2-AS1	4.26839	1.95947	1.21183	-1.61696	0.105887	0.497753	1.91079
ENSG00000261150	EPPK1	13.0887	1.77413	1.02593	-1.72929	0.0837573	0.457389	1.9107
ENSG00000138744	NAAA	41.2457	1.01931	0.412652	-2.47015	0.0135058	0.207291	1.90558
ENSG00000231290	APCDD1L-DT	3.16139	2.60189	1.96421	-1.32465	0.185288	NA	1.90498
ENSG00000123575	FAM199X	56.1293	1.12338	0.483514	-2.32337	0.0201593	0.247982	1.90472
ENSG00000165434	PGM2L1	99.3709	1.0616	0.441088	-2.40678	0.0160937	0.224386	1.90382
ENSG00000157368	IL34	18.5961	1.41481	0.706319	-2.00308	0.045169	0.354401	1.90315
ENSG00000176933	TOB2P1	4.76786	2.19466	1.4717	-1.49124	0.135898	0.544303	1.90231
ENSG00000155542	SETD9	12.6188	1.65185	0.913686	-1.8079	0.0706228	0.427233	1.90137
ENSG00000184154	LRTOMT	6.24679	2.20628	1.48558	-1.48513	0.137508	0.54679	1.90109
ENSG00000172731	LRRC20	10.3602	2.03896	1.30117	-1.56702	0.117111	0.515313	1.89909
ENSG00000132321	IQCA1	11.523	1.72345	0.98173	-1.75553	0.079169	0.447028	1.89829
ENSG00000102554	KLF5	23.5874	1.40564	0.700095	-2.00778	0.0446661	0.352137	1.89764
ENSG00000131095	GFAP	6.24008	1.95615	1.2143	-1.61092	0.107197	0.499262	1.89711
ENSG00000218891	ZNF579	26.9117	1.41055	0.704603	-2.00191	0.0452945	0.354824	1.89572
ENSG00000145882	PCYOX1L	16.2767	1.46945	0.753947	-1.949	0.051295	0.373416	1.89548
ENSG00000104142	VPS18	46.0348	1.18608	0.530169	-2.23717	0.0252751	0.27262	1.89453
ENSG00000185158	LRRC37B	6.61566	1.80199	1.05938	-1.70099	0.0889449	0.468351	1.89367
ENSG00000223891	OSER1-DT	2.87885	2.32195	1.62758	-1.42663	0.153687	NA	1.88859
ENSG00000196295	GARS-DT	13.7718	1.6084	0.878564	-1.83072	0.0671422	0.420156	1.88667
ENSG00000285184	AC244033.2	8.51224	1.97304	1.23735	-1.59457	0.110809	0.50413	1.88509
ENSG00000179886	TIGD5	22.1895	1.36202	0.668221	-2.03828	0.0415221	0.342514	1.88193
ENSG00000132570	PCBD2	27.3087	1.49203	0.776894	-1.9205	0.0547948	0.382596	1.88183
ENSG00000164970	FAM219A	87.3637	0.897487	0.339082	-2.64682	0.00812535	0.161073	1.87589
ENSG00000273117	AC144652.1	2.97846	2.55978	1.93164	-1.32518	0.185111	NA	1.87521
ENSG00000276334	AL133243.2	2.74962	2.24328	1.54291	-1.45393	0.145966	NA	1.87482
ENSG00000136378	ADAMTS7	25.63	1.38151	0.686016	-2.01381	0.0440296	0.34963	1.87368
ENSG00000162695	SLC30A7	40.2484	1.28163	0.606949	-2.1116	0.0347211	0.320041	1.87042
ENSG00000166073	GPR176	151.251	0.862517	0.318674	-2.70658	0.00679798	0.150284	1.86961
ENSG00000172020	GAP43	35.6285	1.17163	0.524049	-2.23573	0.0253697	0.272959	1.86955
ENSG00000186312	CA5BP1	6.85781	1.81755	1.0857	-1.67408	0.0941146	0.477976	1.86543
ENSG00000162881	OXER1	7.853	1.89055	1.16006	-1.6297	0.103165	0.49211	1.86497
ENSG00000125675	GRIA3	6.61405	2.24032	1.54569	-1.44939	0.147228	0.565855	1.86396
ENSG00000223485	LINC01615	22.7735	1.41329	0.714814	-1.97714	0.0480256	0.361933	1.86346
ENSG00000186132	C2orf76	7.51758	1.85321	1.12249	-1.65097	0.0987437	0.485877	1.86338
ENSG00000118785	SPP1	95.8338	1.25295	0.58642	-2.13662	0.0326293	0.308794	1.86238
ENSG00000142686	C1orf216	35.3781	1.10831	0.479919	-2.30937	0.0209233	0.250952	1.86126
ENSG00000245105	A2M-AS1	4.19964	2.19669	1.49679	-1.46761	0.142211	0.556957	1.86075
ENSG00000108001	EBF3	29.6996	1.66914	0.943618	-1.76887	0.0769148	0.442068	1.85941
ENSG00000203993	ARRDC1-AS1	6.74363	1.94407	1.21918	-1.59458	0.110806	0.50413	1.85744
ENSG00000140263	SORD	9.51435	2.13972	1.43404	-1.4921	0.135674	0.544303	1.85622
ENSG00000177363	LRRN4CL	10.2999	1.6824	0.958119	-1.75594	0.0790993	0.447028	1.85371
ENSG00000100151	PICK1	10.6107	1.55212	0.838168	-1.8518	0.0640542	0.410677	1.85238
ENSG00000176771	NCKAP5	7.10386	1.92908	1.2058	-1.59984	0.109635	0.502097	1.85201
ENSG00000199024	MIR103A2	3.44872	2.74546	2.19833	-1.24888	0.211707	NA	1.85116
ENSG00000240087	RPSAP12	2.97437	2.29043	1.61355	-1.4195	0.155753	NA	1.84967
ENSG00000168256	NKIRAS2	17.1547	1.49501	0.788719	-1.89549	0.0580273	0.393696	1.84838
ENSG00000167785	ZNF558	13.7995	1.51606	0.807292	-1.87796	0.0603868	0.40288	1.84817
ENSG00000164111	ANXA5	656.615	0.47911	0.125788	-3.80887	0.000139602	0.0146529	1.84702
ENSG00000213062	Z99572.1	9.96216	2.07932	1.37093	-1.51673	0.129336	0.53424	1.84702
ENSG00000138658	ZGRF1	4.88589	2.41577	1.76894	-1.36566	0.172046	0.595033	1.84651
ENSG00000169919	GUSB	63.1989	0.948689	0.374611	-2.53246	0.0113265	0.190852	1.84606
ENSG00000170891	CYTL1	428.177	1.13759	0.503505	-2.25934	0.0238624	0.264782	1.84549
ENSG00000131849	ZNF132	5.04729	1.85641	1.13318	-1.63823	0.101375	0.48941	1.8454
ENSG00000276085	CCL3L3	7.89335	2.00265	1.28777	-1.55513	0.119914	0.520376	1.8447
ENSG00000170291	ELP5	29.8905	1.25695	0.593191	-2.11896	0.0340941	0.316372	1.84434
ENSG00000101986	ABCD1	9.00901	1.59761	0.88204	-1.81126	0.0701002	0.426208	1.84409
ENSG00000215861	AC245297.1	3.00146	2.65582	2.08263	-1.27523	0.202229	NA	1.84355
ENSG00000164430	CGAS	4.33501	2.41105	1.76579	-1.36542	0.17212	0.595033	1.84245
ENSG00000114279	FGF12	7.65431	1.63468	0.917452	-1.78176	0.0747884	0.437623	1.84092
ENSG00000197629	MPEG1	46.0406	1.43929	0.742601	-1.93818	0.0526015	0.376968	1.84086
ENSG00000113296	THBS4	13.5839	1.67329	0.954068	-1.75385	0.0794562	0.448467	1.84041
ENSG00000157445	CACNA2D3	8.57625	1.83599	1.11536	-1.64609	0.0997449	0.486816	1.83803
ENSG00000257604	AC027288.2	4.94227	2.21492	1.5326	-1.4452	0.148401	0.567213	1.8352
ENSG00000182534	MXRA7	733.149	0.527213	0.146886	-3.58926	0.000331622	0.0247677	1.83436
ENSG00000198663	C6orf89	245.071	0.637167	0.198433	-3.21099	0.00132281	0.0592774	1.83409
ENSG00000203644	AC083799.1	11.9048	1.79002	1.07152	-1.67054	0.094812	0.478808	1.83143
ENSG00000111725	PRKAB1	35.1749	1.13681	0.505425	-2.24922	0.0244983	0.268007	1.83125
ENSG00000158691	ZSCAN12	4.22605	2.15078	1.46075	-1.47238	0.140918	0.554214	1.83039
ENSG00000143196	DPT	326.557	0.776915	0.273048	-2.84535	0.00443628	0.1209	1.82807
ENSG00000156171	DRAM2	62.6911	0.995054	0.407638	-2.44102	0.0146457	0.215735	1.82522
ENSG00000142920	AZIN2	8.40176	1.80891	1.09344	-1.65433	0.0980597	0.483889	1.82431
ENSG00000228065	LINC01515	15.3555	1.47741	0.782293	-1.88856	0.0589507	0.397716	1.81649
ENSG00000145414	NAF1	25.7859	1.34713	0.671861	-2.00507	0.0449552	0.35315	1.81488
ENSG00000120925	RNF170	29.536	1.26037	0.602121	-2.09322	0.0363296	0.325741	1.81461
ENSG00000068438	FTSJ1	11.0743	1.5592	0.856263	-1.82094	0.0686161	0.422714	1.81425
ENSG00000065491	TBC1D22B	27.3896	1.47605	0.782327	-1.88674	0.0591949	0.398857	1.81217
ENSG00000103855	CD276	57.0133	0.901259	0.348746	-2.58429	0.00975807	0.177872	1.8121
ENSG00000164949	GEM	256.371	0.779556	0.276021	-2.82426	0.00473899	0.125679	1.81193
ENSG00000120327	PCDHB14	28.0265	1.2526	0.59688	-2.09858	0.0358538	0.322779	1.81059
ENSG00000239789	MRPS17	4.65914	1.79967	1.09141	-1.64894	0.0991607	0.486111	1.80626
ENSG00000006757	PNPLA4	30.6524	1.27928	0.619132	-2.06625	0.0388053	0.333232	1.8052
ENSG00000156103	MMP16	63.7312	1.12721	0.504001	-2.23653	0.0253169	0.272698	1.7997
ENSG00000234322	ST13P18	3.18329	2.26279	1.61253	-1.40326	0.16054	NA	1.7976
ENSG00000247708	STX18-AS1	8.69763	2.17039	1.50244	-1.44458	0.148575	0.567213	1.7972
ENSG00000211899	IGHM	242.834	2.04994	1.36412	-1.50276	0.132901	0.53866	1.79672
ENSG00000272501	AL662844.4	4.60434	2.29486	1.65257	-1.38866	0.164936	0.585802	1.79615
ENSG00000159714	ZDHHC1	9.34614	1.4387	0.75452	-1.90678	0.0565492	0.389114	1.79489
ENSG00000011028	MRC2	397.232	0.761207	0.267597	-2.84461	0.00444663	0.120943	1.79034
ENSG00000229666	MAST4-AS1	4.59436	2.30797	1.67256	-1.3799	0.167616	0.589081	1.79026
ENSG00000225400	RAB28P5	3.44606	2.28492	1.64488	-1.38912	0.164798	NA	1.78921
ENSG00000150281	CTF1	77.4614	0.87983	0.338141	-2.60196	0.00926918	0.172834	1.78866
ENSG00000204228	HSD17B8	9.47673	1.60013	0.903047	-1.77193	0.076407	0.440987	1.78714
ENSG00000127980	PEX1	32.5432	1.30278	0.642199	-2.02863	0.0424963	0.344627	1.78696
ENSG00000173163	COMMD1	60.699	0.982946	0.406013	-2.42097	0.0154791	0.219134	1.77938
ENSG00000103175	WFDC1	76.3316	1.08337	0.476008	-2.27596	0.0228487	0.261558	1.77797
ENSG00000187994	RINL	2.48762	2.55832	2.01427	-1.2701	0.204051	NA	1.76591
ENSG00000158792	SPATA2L	4.36923	1.9834	1.30598	-1.5187	0.128837	0.533615	1.76514
ENSG00000145824	CXCL14	331.9	1.5296	0.845132	-1.8099	0.0703111	0.427028	1.7636
ENSG00000232533	AC093673.1	52.7948	1.06039	0.462522	-2.29263	0.0218693	0.255653	1.76043
ENSG00000133997	MED6	28.7251	1.33639	0.677105	-1.97368	0.0484184	0.363928	1.75734
ENSG00000128654	MTX2	47.1692	1.0647	0.466546	-2.28208	0.0224847	0.260404	1.75474
ENSG00000100412	ACO2	3.2907	2.47153	1.90715	-1.29593	0.194999	NA	1.75471
ENSG00000163239	TDRD10	3.56741	2.49273	1.93793	-1.28629	0.198343	NA	1.75135
ENSG00000120820	GLT8D2	96.1183	0.85437	0.326795	-2.61439	0.00893861	0.170198	1.75037
ENSG00000166225	FRS2	45.8192	1.05238	0.458602	-2.29475	0.0217476	0.255653	1.74967
ENSG00000077274	CAPN6	6.28148	2.24742	1.6251	-1.38294	0.166683	0.588146	1.74874
ENSG00000130669	PAK4	17.6645	1.35695	0.697112	-1.94653	0.0515914	0.374122	1.74697
ENSG00000248079	DPH6-DT	4.16376	2.28183	1.67416	-1.36298	0.17289	0.595717	1.73928
ENSG00000111785	RIC8B	18.1276	1.41611	0.752123	-1.88281	0.0597254	0.400595	1.73309
ENSG00000286964	AL136169.1	3.8243	2.31415	1.7195	-1.34583	0.178359	NA	1.73262
ENSG00000164946	FREM1	47.7209	1.06284	0.469145	-2.26547	0.0234838	0.263587	1.73161
ENSG00000181751	C5orf30	16.2814	1.59177	0.914983	-1.73967	0.0819167	0.452918	1.72966
ENSG00000100058	CRYBB2P1	9.61718	1.84855	1.17602	-1.57188	0.115979	0.513021	1.72955
ENSG00000160959	LRRC14	11.0021	1.57833	0.903078	-1.74772	0.0805122	0.451581	1.72691
ENSG00000265354	TIMM23	57.2413	1.01269	0.434532	-2.33053	0.0197779	0.247066	1.72545
ENSG00000124374	PAIP2B	9.37429	1.68066	1.00489	-1.67248	0.094429	0.478412	1.7225
ENSG00000179344	HLA-DQB1	54.0819	1.20753	0.580857	-2.07887	0.0376292	0.330412	1.72009
ENSG00000150337	FCGR1A	12.1188	1.77593	1.10345	-1.60943	0.107522	0.499374	1.71999
ENSG00000137098	SPAG8	4.79138	1.87272	1.20674	-1.55189	0.120689	0.521831	1.71977
ENSG00000125864	BFSP1	10.0059	1.38611	0.730184	-1.89831	0.0576559	0.39301	1.71761
ENSG00000176697	BDNF	50.6434	1.36344	0.710632	-1.91862	0.0550319	0.382868	1.71709
ENSG00000240771	ARHGEF25	2.5715	2.64413	2.17764	-1.21422	0.224665	NA	1.71462
ENSG00000167395	ZNF646	6.30315	1.72106	1.04955	-1.63981	0.101045	0.489016	1.71329
ENSG00000175768	TOMM5	12.9436	1.47874	0.81451	-1.8155	0.0694468	0.424127	1.7129
ENSG00000149636	DSN1	8.20279	1.76307	1.09326	-1.61267	0.106816	0.499262	1.71259
ENSG00000206053	JPT2	77.8943	0.873832	0.343751	-2.54205	0.0110205	0.188453	1.71079
ENSG00000117411	B4GALT2	117.265	0.786694	0.290152	-2.71132	0.00670158	0.150074	1.71013
ENSG00000184056	VPS33B	13.9293	1.46474	0.802591	-1.82502	0.0679984	0.422033	1.71009
ENSG00000227533	SLC2A1-AS1	4.7343	2.28376	1.69677	-1.34595	0.17832	0.60224	1.71008
ENSG00000132514	CLEC10A	9.81644	1.78322	1.11605	-1.5978	0.110088	0.503201	1.70878
ENSG00000223820	CFL1P1	2.86914	2.43377	1.89591	-1.2837	0.199247	NA	1.70512
ENSG00000235109	ZSCAN31	9.5965	1.55904	0.892943	-1.74595	0.080819	0.451581	1.70323
ENSG00000115459	ELMOD3	21.0422	1.33541	0.690369	-1.93434	0.0530719	0.377792	1.70282
ENSG00000130038	CRACR2A	2.57834	2.70109	2.27156	-1.18909	0.234404	NA	1.70178
ENSG00000139645	ANKRD52	15.142	1.57763	0.911927	-1.73	0.0836304	0.45727	1.70011
ENSG00000165714	BORCS5	27.5929	1.28962	0.652366	-1.97684	0.0480598	0.361933	1.7
ENSG00000119242	CCDC92	291.733	0.586435	0.18225	-3.21775	0.00129201	0.0589635	1.69405
ENSG00000091106	NLRC4	7.96041	1.63198	0.967461	-1.68687	0.0916284	0.474199	1.69395
ENSG00000162852	CNST	30.3213	1.19389	0.57624	-2.07186	0.0382781	0.332266	1.6918
ENSG00000151014	NOCT	5.09574	1.8743	1.22218	-1.53357	0.125136	0.528572	1.69177
ENSG00000129932	DOHH	21.0741	1.45257	0.797806	-1.8207	0.0686524	0.422714	1.68983
ENSG00000213523	SRA1	33.2077	1.13835	0.53326	-2.1347	0.0327852	0.309633	1.68968
ENSG00000251867	AC009812.1	11.0555	1.82032	1.16533	-1.56206	0.118274	0.517969	1.68764
ENSG00000085662	AKR1B1	104.529	1.1003	0.505675	-2.17591	0.0295619	0.293011	1.68266
ENSG00000125901	MRPS26	31.8759	1.17855	0.566787	-2.07935	0.0375853	0.330354	1.67941
ENSG00000273001	AL731533.2	5.26885	2.06892	1.45308	-1.42382	0.154498	0.572769	1.67806
ENSG00000171819	ANGPTL7	65.4218	0.868276	0.344458	-2.5207	0.0117122	0.192422	1.67696
ENSG00000235863	B3GALT4	30.6088	1.05675	0.474519	-2.22699	0.0259478	0.274107	1.6759
ENSG00000170222	ADPRM	18.9275	1.49746	0.844395	-1.77341	0.0761612	0.440987	1.67456
ENSG00000021300	PLEKHB1	10.7006	1.5108	0.857423	-1.76203	0.0780649	0.444736	1.67328
ENSG00000125898	FAM110A	4.29905	2.14989	1.55978	-1.37832	0.168104	0.589514	1.66492
ENSG00000139351	SYCP3	7.54279	1.66684	1.01454	-1.64294	0.100395	0.488091	1.66398
ENSG00000212283	SNORD89	14.6004	1.53318	0.882213	-1.73788	0.0822316	0.453306	1.66344
ENSG00000136870	ZNF189	27.1211	1.30634	0.676364	-1.93142	0.0534315	0.378596	1.66193
ENSG00000140749	IGSF6	26.8818	1.46741	0.820805	-1.78777	0.073813	0.4351	1.66091
ENSG00000083123	BCKDHB	24.9808	1.36331	0.7279	-1.87293	0.0610782	0.404198	1.65521
ENSG00000174903	RAB1B	2.2169	2.42374	1.92516	-1.25898	0.208036	NA	1.65266
ENSG00000100068	LRP5L	4.68082	1.88731	1.2577	-1.5006	0.133459	0.539498	1.65074
ENSG00000170606	HSPA4	340.927	0.660598	0.223891	-2.95054	0.00317217	0.0990324	1.6506
ENSG00000082781	ITGB5	1288.62	0.522481	0.15404	-3.39186	0.000694192	0.0392069	1.65027
ENSG00000251273	LINC02228	2.91394	2.3807	1.8698	-1.27324	0.202932	NA	1.64899
ENSG00000139160	ETFBKMT	9.20203	1.69542	1.05044	-1.61402	0.106524	0.498639	1.64888
ENSG00000131459	GFPT2	40.134	1.40237	0.765121	-1.83288	0.0668211	0.418525	1.64791
ENSG00000109390	NDUFC1	478.072	0.671912	0.230296	-2.91761	0.0035273	0.10481	1.6479
ENSG00000144730	IL17RD	31.3737	1.16075	0.559905	-2.07313	0.0381603	0.332029	1.6464
ENSG00000132388	UBE2G1	60.7165	1.03339	0.462921	-2.23233	0.0255931	0.273976	1.64503
ENSG00000215251	FASTKD5	47.9352	1.2019	0.593499	-2.02511	0.0428561	0.346282	1.64419
ENSG00000112290	WASF1	17.5718	1.55405	0.910307	-1.70717	0.0877904	0.466705	1.64194
ENSG00000114354	TFG	202.782	0.903921	0.372575	-2.42615	0.0152602	0.21782	1.64192
ENSG00000153721	CNKSR3	59.2362	1.049	0.475014	-2.20835	0.0272198	0.281299	1.6418
ENSG00000275074	NUDT18	7.72537	1.91827	1.29896	-1.47678	0.139734	0.551632	1.63954
ENSG00000125741	OPA3	15.655	1.38424	0.751323	-1.84241	0.0654156	0.412904	1.63939
ENSG00000162714	ZNF496	14.6792	1.64319	1.00096	-1.64161	0.100672	0.488093	1.63841
ENSG00000167604	NFKBID	2.31613	2.10397	1.522	-1.38237	0.166857	NA	1.63616
ENSG00000237440	ZNF737	5.26229	1.74431	1.10857	-1.57348	0.115609	0.511977	1.63443
ENSG00000274021	AC024909.1	5.73293	1.98249	1.3768	-1.43993	0.149887	0.56958	1.63404
ENSG00000144331	ZNF385B	5.56452	1.86281	1.23935	-1.50306	0.132825	0.53866	1.63316
ENSG00000131844	MCCC2	31.0397	1.26177	0.646197	-1.95261	0.0508653	0.372841	1.6322
ENSG00000116793	PHTF1	20.1544	1.70076	1.06347	-1.59926	0.109762	0.502512	1.63197
ENSG00000072310	SREBF1	20.5665	1.37847	0.74908	-1.84022	0.065736	0.413981	1.62962
ENSG00000123595	RAB9A	31.8791	1.10625	0.52085	-2.12393	0.033676	0.314393	1.62915
ENSG00000144021	CIAO1	37.1826	1.22009	0.612112	-1.99324	0.046235	0.357087	1.62885
ENSG00000132031	MATN3	4.20657	2.24727	1.70878	-1.31513	0.188465	0.612083	1.62876
ENSG00000161036	LRWD1	2.52462	2.25853	1.72466	-1.30955	0.190347	NA	1.62717
ENSG00000244198	ARHGEF35-AS1	5.51163	1.99751	1.40074	-1.42604	0.153855	0.572163	1.62375
ENSG00000164073	MFSD8	25.1124	1.29172	0.674099	-1.91622	0.0553372	0.38364	1.62367
ENSG00000278376	AP004609.5	9.48421	1.5719	0.93513	-1.68095	0.092773	0.475991	1.62311
ENSG00000138606	SHF	12.978	1.32983	0.707601	-1.87934	0.0601976	0.402006	1.62295
ENSG00000182218	HHIPL1	5.87868	1.86923	1.25225	-1.4927	0.135517	0.544303	1.62251
ENSG00000187608	ISG15	45.127	1.08808	0.508225	-2.14093	0.0322795	0.306937	1.6224
ENSG00000106868	SUSD1	11.5125	1.54356	0.908229	-1.69953	0.0892202	0.46921	1.62002
ENSG00000142910	TINAGL1	312.279	0.597902	0.193052	-3.09711	0.00195417	0.0767068	1.61974
ENSG00000107882	SUFU	26.2273	1.28448	0.669312	-1.9191	0.0549719	0.382836	1.61826
ENSG00000157303	SUSD3	15.7496	1.44213	0.812452	-1.77504	0.0758918	0.440273	1.61491
ENSG00000279799	AC006077.2	3.14407	2.2809	1.76458	-1.2926	0.19615	NA	1.61353
ENSG00000241258	CRCP	79.9082	0.842547	0.336081	-2.50697	0.0121769	0.195866	1.61302
ENSG00000251613	AC063979.2	5.0978	2.18805	1.64405	-1.33089	0.183226	0.605508	1.61262
ENSG00000135447	PPP1R1A	71.2701	0.997694	0.442661	-2.25386	0.0242052	0.265432	1.61236
ENSG00000204389	HSPA1A	1115.15	0.887933	0.36619	-2.42478	0.0153175	0.21805	1.61143
ENSG00000163864	NMNAT3	12.6938	1.46838	0.838626	-1.75093	0.0799572	0.449151	1.61102
ENSG00000126243	LRFN3	26.9281	1.25176	0.64333	-1.94575	0.0516849	0.374122	1.61056
ENSG00000270072	AC090559.2	3.40463	2.08976	1.5231	-1.37204	0.170051	NA	1.60791
ENSG00000278107	AC027575.3	4.23703	2.43876	1.98553	-1.22827	0.219347	0.645932	1.60682
ENSG00000137216	TMEM63B	10.6722	1.6385	1.01052	-1.62144	0.104924	0.496604	1.60429
ENSG00000092096	SLC22A17	202.687	0.743902	0.275824	-2.69701	0.00699645	0.150762	1.6032
ENSG00000113356	POLR3G	5.09216	2.07674	1.51117	-1.37426	0.169362	0.590878	1.60155
ENSG00000167157	PRRX2	95.7668	1.04363	0.479037	-2.1786	0.0293614	0.292492	1.59907
ENSG00000271265	AL355297.2	2.91893	2.60702	2.23574	-1.16607	0.243586	NA	1.59901
ENSG00000087116	ADAMTS2	51.4573	1.15047	0.562771	-2.0443	0.0409237	0.340833	1.59689
ENSG00000133392	MYH11	11355.4	0.551304	0.171344	-3.21752	0.00129304	0.0589635	1.59238
ENSG00000211679	IGLC3	42.4561	1.4805	0.856929	-1.72768	0.0840452	0.458082	1.59226
ENSG00000225094	SETP20	2.41142	2.2685	1.76497	-1.2853	0.198689	NA	1.5921
ENSG00000112852	PCDHB2	6.29159	1.88468	1.28663	-1.46482	0.142971	0.558063	1.59209
ENSG00000164251	F2RL1	2.11744	2.80252	2.54322	-1.10196	0.270479	NA	1.59146
ENSG00000155893	PXYLP1	42.5284	1.08819	0.515045	-2.11281	0.0346166	0.319863	1.58954
ENSG00000227799	AC012358.3	1.48882	2.96473	2.80794	-1.05584	0.291043	NA	1.58922
ENSG00000198933	TBKBP1	12.32	1.52607	0.903588	-1.6889	0.0912395	0.473227	1.58683
ENSG00000253710	ALG11	32.7183	1.08919	0.516452	-2.10899	0.0349458	0.321273	1.58652
ENSG00000280798	LINC00294	52.3198	0.854969	0.347805	-2.45818	0.0139642	0.210637	1.58595
ENSG00000260025	CRIM1-DT	34.2582	1.30297	0.695145	-1.87439	0.0608772	0.404198	1.58382
ENSG00000142330	CAPN10	14.8421	1.4793	0.858975	-1.72217	0.0850381	0.461039	1.58343
ENSG00000074706	IPCEF1	6.84211	1.8728	1.27885	-1.46444	0.143073	0.558063	1.58147
ENSG00000205542	TMSB4X	2288.13	0.438757	0.119792	-3.66265	0.000249622	0.0201697	1.58072
ENSG00000116774	OLFML3	203.739	0.716654	0.262095	-2.73433	0.00625072	0.144994	1.57956
ENSG00000181004	BBS12	9.10584	1.88679	1.29776	-1.45388	0.14598	0.563672	1.5768
ENSG00000046647	GEMIN8	25.1166	1.09908	0.526982	-2.08562	0.0370133	0.328067	1.57349
ENSG00000160285	LSS	93.7898	0.96024	0.422463	-2.27296	0.0230288	0.26212	1.57261
ENSG00000169972	PUSL1	3.41506	2.48863	2.09013	-1.19066	0.233788	NA	1.57077
ENSG00000276449	AC004076.2	4.21075	1.97604	1.40969	-1.40175	0.160989	0.581234	1.5674
ENSG00000126790	L3HYPDH	35.0859	1.18191	0.595994	-1.9831	0.0473564	0.359785	1.56559
ENSG00000104679	R3HCC1	54.1714	1.02826	0.47457	-2.16673	0.0302557	0.296833	1.56213
ENSG00000071127	WDR1	606.764	0.603095	0.200058	-3.01461	0.00257314	0.0886609	1.56174
ENSG00000119147	ECRG4	437.237	0.752054	0.285624	-2.63302	0.00846285	0.166095	1.55862
ENSG00000100105	PATZ1	69.198	0.955842	0.422286	-2.26349	0.0236052	0.263634	1.55515
ENSG00000197070	ARRDC1	8.41259	1.64187	1.03615	-1.58459	0.11306	0.509168	1.55435
ENSG00000186666	BCDIN3D	13.2072	1.52071	0.911734	-1.66793	0.0953296	0.479721	1.5523
ENSG00000123146	ADGRE5	159.013	0.793296	0.312243	-2.54064	0.0110651	0.188982	1.55172
ENSG00000186318	BACE1	35.2081	1.12137	0.550047	-2.03869	0.0414811	0.3425	1.54991
ENSG00000163751	CPA3	13.6041	1.72043	1.12336	-1.53151	0.125644	0.529277	1.54986
ENSG00000088986	DYNLL1	953.033	0.54354	0.17037	-3.19035	0.00142099	0.0621325	1.54768
ENSG00000115364	MRPL19	10.0634	1.56195	0.956037	-1.63377	0.102306	0.49058	1.54648
ENSG00000221890	NPTXR	99.6721	0.715836	0.265056	-2.7007	0.00691939	0.150762	1.54616
ENSG00000072110	ACTN1	4034.49	0.577311	0.187688	-3.07592	0.00209858	0.07858	1.54608
ENSG00000145936	KCNMB1	339.201	0.687936	0.248794	-2.76508	0.00569094	0.138193	1.54429
ENSG00000198546	ZNF511	63.2947	0.851383	0.351343	-2.42323	0.0153833	0.218449	1.54352
ENSG00000107719	PALD1	10.1732	1.61191	1.00937	-1.59695	0.110277	0.503201	1.54343
ENSG00000157184	CPT2	3.32841	2.17103	1.67447	-1.29655	0.194787	NA	1.54239
ENSG00000233609	RPL10P19	1.66804	2.2147	1.73562	-1.27602	0.201947	NA	1.53869
ENSG00000273058	AL359921.2	4.53335	2.1596	1.66346	-1.29826	0.194199	0.61684	1.5371
ENSG00000160049	DFFA	51.2732	1.16479	0.588902	-1.97791	0.047939	0.361828	1.53673
ENSG00000078808	SDF4	524.003	0.47523	0.138224	-3.43811	0.000585785	0.0356037	1.53607
ENSG00000198964	SGMS1	39.5441	1.27359	0.683378	-1.86366	0.062369	0.405774	1.53471
ENSG00000110446	SLC15A3	14.3002	1.55296	0.952944	-1.62964	0.103178	0.49211	1.53186
ENSG00000078967	UBE2D4	67.7554	1.03844	0.488512	-2.12571	0.0335272	0.313852	1.53128
ENSG00000179820	MYADM	981.753	0.570282	0.185162	-3.0799	0.00207067	0.07858	1.53057
ENSG00000263934	SNORD3A	3.541	2.3406	1.91658	-1.22124	0.221994	NA	1.52995
ENSG00000272256	AC044849.1	3.00642	2.33056	1.90348	-1.22437	0.220812	NA	1.52879
ENSG00000095203	EPB41L4B	3.53454	1.96412	1.42081	-1.38239	0.166852	NA	1.52744
ENSG00000052749	RRP12	9.78676	1.66996	1.07968	-1.54672	0.12193	0.522272	1.52616
ENSG00000283078	AL137077.2	1.65132	2.84964	2.7012	-1.05495	0.291448	NA	1.52581
ENSG00000084207	GSTP1	1605.61	0.457473	0.13066	-3.50126	0.00046307	0.0310594	1.52538
ENSG00000172009	THOP1	33.7137	1.07989	0.522773	-2.06571	0.0388563	0.333257	1.52323
ENSG00000135404	CD63	4102.66	0.476372	0.139439	-3.41634	0.000634685	0.0373168	1.52317
ENSG00000213965	NUDT19	14.2819	1.38519	0.79016	-1.75305	0.0795926	0.44887	1.5225
ENSG00000222041	CYTOR	70.9331	0.915199	0.399137	-2.29294	0.0218512	0.255653	1.51971
ENSG00000185798	WDR53	8.9658	1.63724	1.04835	-1.56173	0.118352	0.517981	1.51743
ENSG00000200164	AC009131.1	5.23106	1.89952	1.34876	-1.40835	0.159028	0.579454	1.51682
ENSG00000113068	PFDN1	147.379	0.713386	0.266767	-2.6742	0.00749088	0.155313	1.51628
ENSG00000009830	POMT2	22.7372	1.20997	0.632816	-1.91204	0.0558713	0.385987	1.51586
ENSG00000277147	LINC00869	4.80674	1.85629	1.29758	-1.43058	0.152551	0.570852	1.51582
ENSG00000162433	AK4	171.241	0.67983	0.246953	-2.75287	0.00590753	0.140269	1.51506
ENSG00000117425	PTCH2	16.181	1.47214	0.87913	-1.67454	0.0940244	0.477976	1.51153
ENSG00000132906	CASP9	29.1246	1.27111	0.688707	-1.84564	0.0649442	0.412567	1.50939
ENSG00000116863	ADPRHL2	61.2911	0.997755	0.461968	-2.15979	0.0307886	0.299793	1.50822
ENSG00000280291	AC016251.1	6.65334	1.88603	1.33859	-1.40897	0.158845	0.579245	1.50698
ENSG00000167900	TK1	7.57523	1.8211	1.26188	-1.44317	0.148972	0.567821	1.50586
ENSG00000157766	ACAN	33.305	1.16605	0.598036	-1.9498	0.0512	0.373014	1.50506
ENSG00000165512	ZNF22	64.4668	1.07065	0.51974	-2.05997	0.0394012	0.33483	1.50372
ENSG00000072694	FCGR2B	13.6738	1.78584	1.22345	-1.45967	0.144381	0.560682	1.50098
ENSG00000131652	THOC6	3.38565	2.16806	1.70337	-1.2728	0.203089	NA	1.50098
ENSG00000204444	APOM	2.51682	2.46962	2.13283	-1.15791	0.246901	NA	1.50024
ENSG00000173698	ADGRG2	12.9396	1.59901	1.01641	-1.57319	0.115674	0.5121	1.4979
ENSG00000074047	GLI2	21.2772	1.33565	0.752486	-1.77498	0.0759014	0.440273	1.49559
ENSG00000280870	AC233296.1	4.68289	2.31845	1.91758	-1.20905	0.226645	0.651718	1.4946
ENSG00000214087	ARL16	3.1937	1.68168	1.10866	-1.51685	0.129304	NA	1.49398
ENSG00000170954	ZNF415	12.1759	1.37473	0.790183	-1.73976	0.0819008	0.452918	1.49394
ENSG00000100129	EIF3L	8.06506	1.6999	1.13039	-1.50381	0.132629	0.53866	1.49143
ENSG00000060558	GNA15	6.2467	1.69465	1.12496	-1.50642	0.131961	0.538641	1.49054
ENSG00000150051	MKX	42.4282	1.18462	0.617819	-1.91742	0.0551848	0.383178	1.49046
ENSG00000070495	JMJD6	77.1505	1.05744	0.512456	-2.06347	0.0390677	0.333467	1.48907
ENSG00000186222	BLOC1S4	58.246	0.886287	0.383684	-2.30994	0.0208916	0.250952	1.48899
ENSG00000203546	AL139353.1	2.21083	2.43318	2.0907	-1.16381	0.2445	NA	1.48843
ENSG00000109158	GABRA4	8.20971	1.83877	1.29396	-1.42104	0.155305	0.57299	1.48723
ENSG00000254858	MPV17L2	3.18951	2.12438	1.65652	-1.28244	0.19969	NA	1.48631
ENSG00000285745	AC104805.2	3.80588	2.46244	2.13693	-1.15233	0.249187	NA	1.48602
ENSG00000167034	NKX3-1	11.0913	1.30548	0.727863	-1.79358	0.0728801	0.432553	1.48484
ENSG00000073146	MOV10L1	7.48465	1.79624	1.24516	-1.44258	0.149139	0.568142	1.48443
ENSG00000224547	ZNF619P1	10.396	1.5553	0.977361	-1.59132	0.111537	0.505478	1.48155
ENSG00000106366	SERPINE1	1611.3	1.09315	0.543423	-2.0116	0.0442626	0.350919	1.48008
ENSG00000204262	COL5A2	191.841	0.750087	0.293847	-2.55264	0.0106909	0.186746	1.47841
ENSG00000158517	NCF1	7.16589	1.84902	1.31217	-1.40913	0.158796	0.579245	1.47766
ENSG00000185624	P4HB	83.1458	0.961974	0.440937	-2.18166	0.0291346	0.291493	1.4772
ENSG00000163820	FYCO1	256.668	0.62727	0.220395	-2.84612	0.00442554	0.1209	1.47661
ENSG00000070159	PTPN3	34.8674	1.07236	0.527303	-2.03367	0.0419852	0.342846	1.47654
ENSG00000100234	TIMP3	2732.3	0.800976	0.327329	-2.447	0.0144049	0.214706	1.47499
ENSG00000230896	AL604028.1	18.6058	1.46941	0.891371	-1.64849	0.0992524	0.486111	1.4742
ENSG00000154945	ANKRD40	142.791	0.620823	0.217017	-2.86071	0.00422695	0.11775	1.47382
ENSG00000239649	MYADML	4.76834	1.79311	1.2483	-1.43644	0.150878	0.569782	1.47281
ENSG00000232677	LINC00665	4.18898	2.00274	1.50741	-1.3286	0.18398	0.606838	1.47248
ENSG00000150687	PRSS23	788.38	0.566744	0.187743	-3.01872	0.00253844	0.0880657	1.47095
ENSG00000144120	TMEM177	2.78541	2.3669	2.01112	-1.17691	0.239232	NA	1.47027
ENSG00000104611	SH2D4A	9.28992	1.63553	1.07042	-1.52793	0.126529	0.530255	1.46839
ENSG00000196597	ZNF782	3.15394	2.26697	1.86863	-1.21317	0.225063	NA	1.46831
ENSG00000159164	SV2A	80.4404	0.864588	0.371757	-2.32568	0.0200356	0.247982	1.46824
ENSG00000197859	ADAMTSL2	2.68975	2.23953	1.83102	-1.22311	0.22129	NA	1.46698
ENSG00000151376	ME3	18.2706	1.41519	0.839926	-1.6849	0.0920079	0.47456	1.46639
ENSG00000197863	ZNF790	8.7754	1.81792	1.28282	-1.41713	0.156444	0.57535	1.46459
ENSG00000134824	FADS2	170.395	0.641571	0.229798	-2.79189	0.00524013	0.134059	1.4632
ENSG00000108591	DRG2	6.21589	1.62888	1.06575	-1.52839	0.126415	0.530108	1.46306
ENSG00000204682	MIR1915HG	8.24114	1.79694	1.25928	-1.42696	0.153592	0.571996	1.46205
ENSG00000164619	BMPER	6.17817	1.81903	1.28741	-1.41294	0.157674	0.577011	1.4593
ENSG00000156265	MAP3K7CL	166.717	0.742668	0.29151	-2.54766	0.010845	0.187306	1.45917
ENSG00000196976	LAGE3	30.1478	1.43826	0.867344	-1.65823	0.0972706	0.481543	1.45554
ENSG00000144218	AFF3	30.512	1.12538	0.577135	-1.94993	0.0511839	0.373014	1.45271
ENSG00000153936	HS2ST1	41.9135	1.0028	0.477252	-2.10119	0.0356246	0.322779	1.4523
ENSG00000168916	ZNF608	25.0624	1.24172	0.679618	-1.82709	0.0676861	0.421292	1.4522
ENSG00000276136	AC016957.2	12.0702	1.42488	0.855293	-1.66596	0.0957212	0.479761	1.45195
ENSG00000232412	AL121601.1	4.96292	1.94445	1.44801	-1.34285	0.179322	0.602737	1.45127
ENSG00000184436	THAP7	27.5487	1.0238	0.494504	-2.07035	0.0384192	0.332722	1.44914
ENSG00000234290	AC116366.2	9.6954	1.48786	0.921608	-1.61442	0.106437	0.498524	1.44755
ENSG00000132017	DCAF15	6.65936	1.78467	1.25552	-1.42146	0.155184	0.572948	1.44407
ENSG00000198911	SREBF2	107.929	0.746921	0.296243	-2.52131	0.0116919	0.192422	1.44314
ENSG00000152767	FARP1	21.6108	1.21225	0.65572	-1.84873	0.0644971	0.411245	1.44313
ENSG00000157823	AP3S2	15.5068	1.46749	0.903124	-1.6249	0.104184	0.494613	1.44136
ENSG00000213096	AC092279.1	5.87944	1.89977	1.39895	-1.358	0.174464	0.59712	1.44058
ENSG00000177082	WDR73	5.61462	1.64306	1.09393	-1.50198	0.133103	0.539003	1.43901
ENSG00000178188	SH2B1	123.909	0.715865	0.277165	-2.58282	0.00979974	0.178397	1.43802
ENSG00000012232	EXTL3	69.7371	1.0224	0.495867	-2.06184	0.0392228	0.33412	1.43797
ENSG00000107185	RGP1	23.3905	1.09693	0.557205	-1.96862	0.0489962	0.366693	1.4368
ENSG00000131080	EDA2R	21.6035	1.27643	0.71714	-1.77989	0.0750936	0.438162	1.43522
ENSG00000104936	DMPK	25.5183	1.19853	0.645832	-1.8558	0.0634825	0.408922	1.43506
ENSG00000273338	AC103591.3	3.15865	2.44253	2.1618	-1.12986	0.258535	NA	1.43494
ENSG00000119979	DENND10	25.236	1.27916	0.719884	-1.7769	0.0755849	0.439483	1.43466
ENSG00000153162	BMP6	6.36929	1.77387	1.24971	-1.41943	0.155775	0.573958	1.4324
ENSG00000272702	AC010913.1	2.47465	1.74407	1.21523	-1.43518	0.151237	NA	1.43073
ENSG00000166189	HPS6	27.765	1.14905	0.603455	-1.90412	0.0568941	0.390321	1.43049
ENSG00000234171	RNASEH1-AS1	3.19989	2.24049	1.86864	-1.199	0.230529	NA	1.42781
ENSG00000142197	DOP1B	13.2452	1.2176	0.665603	-1.82932	0.0673515	0.420713	1.42661
ENSG00000160325	CACFD1	20.7127	1.15228	0.607398	-1.89708	0.0578173	0.393314	1.42646
ENSG00000179222	MAGED1	168.512	0.653367	0.240467	-2.71707	0.00658618	0.148638	1.42523
ENSG00000242372	EIF6	108.875	0.65686	0.242596	-2.70763	0.00677665	0.150284	1.42472
ENSG00000101335	MYL9	9003.78	0.493548	0.15353	-3.21467	0.00130593	0.059161	1.42343
ENSG00000196267	ZNF836	6.6887	1.49728	0.94348	-1.58698	0.112517	0.508221	1.4206
ENSG00000167925	GHDC	3.17546	1.95941	1.4907	-1.31442	0.188704	NA	1.41904
ENSG00000197265	GTF2E2	63.6448	0.873909	0.386641	-2.26026	0.0238052	0.264782	1.41864
ENSG00000245694	CRNDE	122.965	0.845478	0.366403	-2.30751	0.0210265	0.251753	1.41806
ENSG00000117010	ZNF684	10.1917	1.42546	0.869711	-1.63901	0.101212	0.489235	1.418
ENSG00000100395	L3MBTL2	43.2332	1.0373	0.512536	-2.02387	0.042984	0.346707	1.41768
ENSG00000054148	PHPT1	58.303	0.922866	0.423234	-2.18051	0.0292196	0.29171	1.41598
ENSG00000234985	AC074085.2	2.0457	1.94013	1.46814	-1.32149	0.186339	NA	1.41571
ENSG00000188747	NOXA1	1.8667	2.45234	2.19902	-1.1152	0.264766	NA	1.41534
ENSG00000105223	PLD3	102.879	0.717256	0.281323	-2.54958	0.0107853	0.187306	1.41096
ENSG00000162104	ADCY9	137.267	0.908608	0.413653	-2.19655	0.0280529	0.286268	1.41018
ENSG00000184517	ZFP1	3.43933	2.1246	1.72063	-1.23478	0.216913	NA	1.41013
ENSG00000235901	AL442644.1	10.6448	1.32722	0.774555	-1.71353	0.0866151	0.464213	1.41005
ENSG00000151466	SCLT1	25.7927	1.12542	0.588923	-1.91099	0.0560061	0.386338	1.40877
ENSG00000197147	LRRC8B	10.3627	1.70059	1.17733	-1.44444	0.148615	0.567213	1.40798
ENSG00000112425	EPM2A	26.7293	1.01617	0.497703	-2.04172	0.041179	0.341518	1.40773
ENSG00000277959	AL162274.2	5.02283	1.80319	1.30139	-1.38558	0.165874	0.587684	1.40689
ENSG00000240694	PNMA2	3.17564	2.36082	2.06814	-1.14151	0.253656	NA	1.40647
ENSG00000059145	UNKL	8.16151	1.58272	1.04327	-1.51708	0.129246	0.53424	1.40638
ENSG00000146250	PRSS35	13.3791	1.34306	0.791691	-1.69645	0.0898013	0.469461	1.40581
ENSG00000151651	ADAM8	16.9233	1.411	0.862114	-1.63667	0.101699	0.489973	1.40067
ENSG00000123096	SSPN	554.613	0.468374	0.142639	-3.28362	0.00102481	0.0505655	1.40014
ENSG00000167123	CERCAM	40.4323	1.10246	0.571473	-1.92915	0.0537119	0.379152	1.40005
ENSG00000086289	EPDR1	248.51	0.712994	0.280012	-2.5463	0.0108872	0.187333	1.39967
ENSG00000115207	GTF3C2	38.882	1.03357	0.513809	-2.01158	0.0442648	0.350919	1.39939
ENSG00000160190	SLC37A1	14.8155	1.40045	0.851887	-1.64394	0.100189	0.487724	1.3993
ENSG00000207475	SNORA80E	1.56597	2.65156	2.54097	-1.04352	0.296707	NA	1.39915
ENSG00000149633	KIAA1755	13.3724	1.50197	0.960235	-1.56416	0.117779	0.516783	1.39523
ENSG00000184719	RNLS	12.2824	1.34851	0.801222	-1.68306	0.0923629	0.475122	1.39503
ENSG00000158164	TMSB15A	2.87268	2.31353	2.00946	-1.15132	0.249602	NA	1.39448
ENSG00000167720	SRR	2.66459	2.14977	1.77082	-1.214	0.224749	NA	1.3937
ENSG00000164509	IL31RA	4.82915	1.99163	1.55374	-1.28183	0.199902	0.624812	1.39251
ENSG00000078053	AMPH	18.9465	1.51701	0.977998	-1.55114	0.120869	0.521831	1.39214
ENSG00000024422	EHD2	233.592	0.624064	0.226577	-2.75431	0.00588158	0.140269	1.39198
ENSG00000197008	ZNF138	4.31228	1.98434	1.54527	-1.28414	0.199093	0.624205	1.39091
ENSG00000263004	AC007114.1	3.27886	2.2266	1.88424	-1.1817	0.237327	NA	1.39085
ENSG00000221829	FANCG	7.15815	1.72828	1.22193	-1.41438	0.15725	0.576014	1.38852
ENSG00000171860	C3AR1	44.0872	1.28862	0.746026	-1.72732	0.0841105	0.458082	1.38546
ENSG00000176273	SLC35G1	5.97396	1.93607	1.48633	-1.30259	0.192716	0.615474	1.38445
ENSG00000050165	DKK3	1591.11	0.543471	0.182407	-2.97944	0.00288772	0.0942121	1.38012
ENSG00000274427	AC145423.2	4.32099	2.00875	1.58847	-1.26458	0.206023	0.630619	1.37817
ENSG00000119559	C19orf25	20.9072	1.27952	0.739883	-1.72935	0.083746	0.457389	1.37809
ENSG00000145817	YIPF5	70.1629	0.84646	0.373838	-2.26424	0.0235593	0.263634	1.3779
ENSG00000176476	SGF29	26.7051	1.13071	0.602263	-1.87744	0.0604579	0.402965	1.37783
ENSG00000116213	WRAP73	43.3778	1.14078	0.611834	-1.86452	0.0622484	0.405774	1.37563
ENSG00000189292	ALKAL2	16.8279	1.42887	0.892124	-1.60165	0.109234	0.50121	1.37406
ENSG00000140950	MEAK7	25.7706	1.22639	0.690774	-1.77539	0.0758342	0.440252	1.37372
ENSG00000235609	AF127577.4	5.35155	1.98656	1.56237	-1.2715	0.203549	0.628057	1.37337
ENSG00000169442	CD52	23.1671	1.54416	1.01732	-1.51786	0.129049	0.534014	1.37313
ENSG00000128815	WDFY4	16.3267	1.58788	1.06801	-1.48677	0.137077	0.545975	1.3704
ENSG00000182580	EPHB3	8.40727	1.57605	1.05474	-1.49426	0.135109	0.543148	1.37009
ENSG00000119771	KLHL29	12.1177	1.4518	0.918291	-1.58098	0.113883	0.509233	1.36983
ENSG00000002586	CD99	789.184	0.496253	0.158523	-3.13048	0.00174524	0.071343	1.36874
ENSG00000173914	RBM4B	39.2989	1.07366	0.55544	-1.93299	0.0532374	0.378313	1.36761
ENSG00000167566	NCKAP5L	11.6337	1.29601	0.759804	-1.70572	0.0880607	0.467436	1.36757
ENSG00000134452	FBH1	7.87424	1.43443	0.901336	-1.59145	0.111508	0.505478	1.36657
ENSG00000273486	AC096992.2	2.89144	2.46505	2.27881	-1.08173	0.279374	NA	1.36518
ENSG00000214575	CPEB1	21.1068	1.34208	0.807382	-1.66227	0.0964594	0.4805	1.36309
ENSG00000164841	TMEM74	8.86563	1.65421	1.14972	-1.43879	0.150209	0.569782	1.36192
ENSG00000138080	EMILIN1	422.431	0.543188	0.18372	-2.95661	0.00311039	0.0984853	1.36187
ENSG00000105609	LILRB5	7.58773	1.67594	1.17562	-1.42558	0.153989	0.572397	1.36172
ENSG00000187566	NHLRC1	7.4318	1.70881	1.21533	-1.40605	0.159709	0.579946	1.36136
[truncated: 21,941 more rows]

## Sheet: Biological_process_ex
GO term	Description	P-value	FDR q-value	Enrichment (N, B, n, b)
[truncated: 31 more rows]

## Sheet: Molecular_function_ex
GO term	Description	P-value	FDR q-value	Enrichment (N, B, n, b)
[truncated: 17 more rows]

[truncated: 9 more sheets: Cellular_components_ex, KEGG_pathways, Effect_of_group_on_EX_mRNA, miRNA_results, Correlation_analysis, targets_of_downregulated_miRNAs, targets_of_upregulated_miRNAs, DOWN miRs+ UP tegulated targets, UP miRs+DOWN regulated targets]
